# Supplementary material for: Genome-Wide Analysis of MYB Transcription Factors in the Wheat Genome and Their Roles in Salt Stress Response
Source: Cells. 2023 May 20;12(10):1431. doi: 10.3390/cells12101431 (PMC10217287; doi:10.3390/cells12101431)
Supplement: Supplementary file 1 [file cells-12-01431-s001.zip]

Archive with 5 entries (4 files):
- ZIP MYB/
- ZIP MYB/2302 Supplementary Table S1_S2_S3 MYB paper.pdf
- ZIP MYB/2304 Supplementary Table S4 Final_MybDomain_Genes_renumberedforPhylotress_aligned.fasta
- ZIP MYB/2304 Supplementary Table S5 Final_Countof_Myb_DomainperSequence_forManuscript.xlsx
- ZIP MYB/2304 Supplementary Table S6 Myb_tree
