# Supplementary material for: Genome-Wide Analysis of MYB Transcription Factors in the Wheat Genome and Their Roles in Salt Stress Response
Source: Cells. 2023 May 20;12(10):1431. doi: 10.3390/cells12101431 (PMC10217287; doi:10.3390/cells12101431)
Supplement: Supplementary file 1 [file cells-12-01431-s001.zip › ZIP MYB/2304 Supplementary Table S4 Final_MybDomain_Genes_renumberedforPhylotress_aligned.fasta]

Supplementary Table S4. The alignment of 719 MYB protein sequences used for constructing the phylogenetic tree.

Note: The number code XXXX_YYYY#ZZ is as as follows: XXXX is the code used in the phylogenetic tree, YYYY is the gene id and ZZ is the serial number of MYB domain in the sequence.

>832_TraesCS3D02G014800.1#2
------------------------------------------------RGHITPEEQLLI
LDLHSR-----------------WGN----------------------------------
----RWSKII-KNY----------------------------------------------
WRTRVQ
>836_TraesCS5D02G093100.1.cds1#2
-------------------------------------------------GSLTDDEQRLV
IRLQAK-----------------HGN----------------------------------
----KWKKIA-AEVP--------------------------G---------RTAK-----
------
>838_TraesCS5B02G086900.1.cds1#2
-------------------------------------------------GSLTDDEQRLV
IRLQAK-----------------HGN----------------------------------
----KWKKIA-AEVP--------------------------G---------RTAK-----
------
>842_TraesCS5A02G079100.1#2
-------------------------------------------------GSLTDDEQRLV
IRLQAK-----------------HGN----------------------------------
----KWKKIA-AEVP--------------------------G---------RTAK-----
------
>956_TraesCS3B02G036000.1#1
-------------------------------------------------TSFSEDEEDLL
IKLHAL-----------------LGN----------------------------------
----RWPIIA-GRLP--------------------------G---------RTGEEVEAH
W-----
>930_TraesCS3D02G033100.1#1
-------------------------------------------------TNFSEDEEDLL
IKLHAL-----------------LGN----------------------------------
----RWSIIA-GRLP--------------------------G---------RTGEEVEAH
W-----
>937_TraesCS3A02G046800.1#1
-------------------------------------------------TSFSEDEEDLL
IKLHAL-----------------LGN----------------------------------
----RWSIIA-GRLP--------------------------G---------RTGEEVEAH
W-----
>758_TraesCS2B02G184500.1#2
------------------------------------------------KGGWSREEDMLL
CEAQKL-----------------LGN----------------------------------
----KWTEIA-KVVS--------------------------G---------RTDNAVKNR
FST---
>770_TraesCS2D02G165900.1#2
------------------------------------------------KGGWSREEDMLL
CEAQKL-----------------LGN----------------------------------
----KWTEIA-KVVS--------------------------G---------RTDNAVKNR
FST---
>780_TraesCS2A02G158900.4#2
------------------------------------------------KGGWSREEDMLL
CEAQKL-----------------LGN----------------------------------
----KWTEIA-KVVS--------------------------G---------RTDNAVKNR
FST---
>236_TraesCS4A02G047900.1.cds1#2
--------------------------------------------------PFTPEEDEEI
IRRQRE-----------------FGN----------------------------------
----KWATIA-RYLT--------------------------G---------RSDNSVKNR
WNST--
>542_TraesCS3D02G432300.2#2
------------------------------------------------KRPFSDEEEEKL
TAAHRF-----------------YGN----------------------------------
----KWSMIA-RLFP--------------------------G---------RTDNAVKNH
WHV---
>468_TraesCS3A02G439500.1#2
------------------------------------------------KRPFSDEEEERL
MAAHRF-----------------YGN----------------------------------
----KWSMIA-RLFP--------------------------G---------RTDNAVKNH
WHV---
>522_TraesCS3B02G473600.1#2
------------------------------------------------KRPFSDDEEERL
MAAHRF-----------------YGN----------------------------------
----KWSMIA-RLFP--------------------------G---------RTDNAVKNH
WHV---
>109_TraesCS4B02G052400.2#2
------------------------------------------------RSPFSEEEEELL
LASHRV-----------------HGN----------------------------------
----RWAVIA-RLFP--------------------------G---------RTDNAVKNH
WHV---
>113_TraesCS4D02G052600.1#2
------------------------------------------------RSPFSEEEEELL
LASHRV-----------------HGN----------------------------------
----RWAVIA-RLFP--------------------------G---------RTDNAVKNH
WHV---
>121_TraesCS4A02G262500.3#2
------------------------------------------------RSPFSEEEEELL
LASHRV-----------------HGN----------------------------------
----RWAVIA-RLFP--------------------------G---------RTDNAVKNH
WHV---
>117_TraesCS4A02G211100.1#2
------------------------------------------------KRPFTEEEEERL
LAAHRV-----------------HGN----------------------------------
----KWALIA-RHFP--------------------------G---------RTDNAVKNH
WHV---
>119_TraesCS4B02G105200.1#2
------------------------------------------------KRPFTEEEEERL
LAAHRV-----------------HGN----------------------------------
----KWALIA-RHFP--------------------------G---------RTDNAVKNH
WHV---
>264_TraesCS4D02G102100.1#2
------------------------------------------------KRPFTEEEEERL
LAAHRV-----------------HGN----------------------------------
----KWALIA-RHFP--------------------------G---------RTDNAVKNH
WHV---
>244_TraesCS3B02G217100.1#2
------------------------------------------------RRAFTEEEEDRL
MAAHRA-----------------YGN----------------------------------
----KWALIA-RLFP--------------------------G---------RTDNAVKNH
WHVL--
>248_TraesCS3D02G191400.1#2
------------------------------------------------RRAFTEEEEDRL
MAAHRA-----------------YGN----------------------------------
----KWALIA-RLFP--------------------------G---------RTDNAVKNH
WHVL--
>252_TraesCS3A02G187800.1#2
------------------------------------------------RRAFTEEEEDRL
MAAHRA-----------------YGN----------------------------------
----KWALIA-RLFP--------------------------G---------RTDNAVKNH
WHVL--
>76_TraesCS3B02G400500.1#2
---------------------------------------------------WTEADDILL
IDAHKI-----------------HGN----------------------------------
----RWSTIA-RCLP--------------------------G---------RSENAIKNH
WN----
>78_TraesCS3D02G361700.1#2
---------------------------------------------------WTEADDILL
IDAHKI-----------------HGN----------------------------------
----RWSTIA-RCLP--------------------------G---------RSENAIKNH
WN----
>133_TraesCS3B02G400200.1#2
---------------------------------------------------WTEADDIVL
IDAHKI-----------------HGN----------------------------------
----RWSSIA-RCLP--------------------------G---------RSENAVKNH
WN----
>145_TraesCS3A02G368700.1#2
---------------------------------------------------WTEADDIML
IDAHKV-----------------HGN----------------------------------
----RWSSIA-RCLP--------------------------G---------RSENAVKNH
WN----
>182_TraesCS3D02G361600.1#2
---------------------------------------------------WTEADDILL
IDAHKV-----------------HGN----------------------------------
----RWSSIA-RCLP--------------------------G---------RSENAVKNH
WN----
>642_TraesCS1A02G094300.1#2
------------------------------------------------RKKWTEVEDMKL
IKMHQT-----------------WGN----------------------------------
----CWSVIV-RELP--------------------------G---------RSDNAVKNH
WN----
>584_TraesCS1B02G097500.1#2
---------------------------------------------------WTDAEDMKL
IELHQT-----------------WGN----------------------------------
----HWSVIA-RLLS--------------------------G---------RPANTIKNH
YN----
>582_TraesCS1B02G122500.1#2
--------------------------------------------------IWTDSEDMKL
IELHQT-----------------WGN----------------------------------
----RWSVIA-RLLS--------------------------G---------RPENAVKNH
YH----
>722_TraesCS1A02G096800.1#2
--------------------------------------------------IWTDAEDIKL
IEAHQT-----------------WGN----------------------------------
----RWSVIA-RLLS--------------------------G---------RPENAIKNH
WN----
>660_TraesCS1B02G125900.1#2
--------------------------------------------------IWTDAEDIKL
IELHQT-----------------WGN----------------------------------
----RWSVIA-RLLS--------------------------G---------RSDNGVKNH
WN----
>680_TraesCS1D02G106600.1#2
--------------------------------------------------IWTDAEDIKL
IELHQA-----------------WGN----------------------------------
----RWSVIA-RLLS--------------------------G---------RSDNGVKNH
WN----
>92_TraesCS3D02G133000.1#2
--------------------------------------------------PWTEEEDRKL
IEEHKT-----------------LGN----------------------------------
----SWSKIA-KRLF--------------------------G---------RSENSIKNH
WY----
>336_TraesCS3A02G307700.1#2
--------------------------------------------------PWTEEEDRKL
IEEHKT-----------------LGN----------------------------------
----SWSKIA-KRLF--------------------------G---------RSENSIKNH
WY----
>410_TraesCS3B02G150900.1#2
--------------------------------------------------PWTEEEDRKL
IEEHKT-----------------LGN----------------------------------
----SWSKIA-RRLF--------------------------G---------RSENSIKNH
WY----
>147_TraesCS7A02G121900.1#2
-------------------------------------------------DTWSEEEDMVL
IQTHKE-----------------VGN----------------------------------
----KWAEIA-KRLP--------------------------G---------RTENSIKNH
WN----
>151_TraesCS7D02G120400.1#2
-------------------------------------------------DTWSEEEDMVL
IQTHKE-----------------VGN----------------------------------
----KWAEIA-KRLP--------------------------G---------RTENSIKNH
WN----
>155_TraesCS7B02G020700.1#2
-------------------------------------------------DTWSEEEDMVL
IQTHKE-----------------VGN----------------------------------
----KWAEIA-KRLP--------------------------G---------RTENSIKNH
WN----
>240_TraesCS1D02G379200.1#2
-------------------------------------------------DTWSEEEDMVL
IQTHKE-----------------VGN----------------------------------
----KWAEIA-KRLP--------------------------G---------RTENSIKNH
WN----
>268_TraesCS1B02G392600.1#2
-------------------------------------------------DTWSEEEDMVL
IQTHKE-----------------VGN----------------------------------
----KWTEIA-KRLP--------------------------G---------RTENSIKNH
WN----
>977_TraesCS1B02G131400.1#1
------------------------------------------------REAWTIEEEHAL
INAHRV-----------------YGN----------------------------------
----RWAEIA-KVLP--------------------------R---------RN-------
------
>44_TraesCS1D02G283100.1#3
------------------------------------------------KEAWTFEEEQVL
VDAHRM-----------------HGN----------------------------------
----KWAEIA-KLLP--------------------------G---------RTDNSIKNH
WN----
>50_TraesCS1A02G284000.1#3
------------------------------------------------KEAWTFEEEQVL
VDAHRM-----------------HGN----------------------------------
----KWAEIA-KLLP--------------------------G---------RTDNSIKNH
WN----
>47_TraesCS1B02G293300.1#3
------------------------------------------------KEAWTLEEEQVL
VDAHRM-----------------HGN----------------------------------
----KWAEIA-KLLP--------------------------G---------RTDNSIKNH
WN----
>17_TraesCS3B02G391900.1#3
------------------------------------------------KDAWTAEEEQAL
INAHRE-----------------YGN----------------------------------
----KWAEIA-KVLP--------------------------G---------RTDNSIKNH
WNS---
>20_TraesCS3A02G359200.1#3
------------------------------------------------KDAWTAEEEQAL
INAHRE-----------------YGN----------------------------------
----KWAEIA-KVLP--------------------------G---------RTDNSIKNH
WNS---
>23_TraesCS3D02G353500.1#3
------------------------------------------------KDAWTAEEEQAL
INAHRE-----------------YGN----------------------------------
----KWAEIA-KVLP--------------------------G---------RTDNSIKNH
WNS---
>26_TraesCS3D02G161100.1#3
------------------------------------------------KDAWTQEEEITL
IHAHRM-----------------YGN----------------------------------
----KWAELT-KFLP--------------------------G---------RTDNSIKNH
WN----
>29_TraesCS3B02G180300.1#3
------------------------------------------------KDAWTQEEEITL
IHAHRM-----------------YGN----------------------------------
----KWAELT-KFLP--------------------------G---------RTDNSIKNH
WN----
>32_TraesCS3A02G153700.1#3
------------------------------------------------KDAWTQEEEITL
IHAHRM-----------------YGN----------------------------------
----KWAELT-KFLP--------------------------G---------RTDNSIKNH
WN----
>35_TraesCS1B02G147800.2#3
------------------------------------------------KDAWTQEEEIRL
IQAHHI-----------------YGN----------------------------------
----KWAELS-KFLP--------------------------G---------RTDNAIKNH
WH----
>38_TraesCS1D02G125400.1#3
------------------------------------------------KDAWTQEEEIRL
IQAHHI-----------------YGN----------------------------------
----KWAELS-KFLP--------------------------G---------RTDNAIKNH
WH----
>41_TraesCS1A02G129300.1#3
------------------------------------------------KDAWTQEEEIRL
IQAHHI-----------------YGN----------------------------------
----KWAELS-KFLP--------------------------G---------RTDNAIKNH
WH----
>690_TraesCS1A02G083100.2#2
------------------------------------------------RGAFAQDEEDLI
VELH------------------------------------------------------AV
LGNRRWSQIA-AQMP--------------------------G---------RTDNEIKNL
WNS---
>818_TraesCS7B02G112400.1#2
----------------------------------------------------SDEEQQLV
IDLHAQ-----------------LGNRCVSSVARVLIW------SLGLLRWPAALMDHAR
GDARRWSKIA-AQLP--------------------------G---------RTDNEIKNH
WNTH--
>782_TraesCS1A02G169400.1#2
-------------------------------------------------GNFTPAEDRII
CEMYRK-----------------KGS----------------------------------
----CWSVIA-AELP--------------------------G---------RTDLAIKNY
WNST--
>820_TraesCS1A02G201100.1#2
-------------------------------------------------GNFTPAEESII
CEMYSK-----------------RGS----------------------------------
----CWSVIA-AQLP--------------------------G---------RTDLAVKNY
WN----
>834_TraesCS1B02G215500.1#2
-------------------------------------------------GNFTPAEESII
CEMYSK-----------------RGS----------------------------------
----CWSVIA-AQLP--------------------------G---------RTDLAVKNY
WN----
>830_TraesCS1D02G204500.1#2
-------------------------------------------------GNFTQAEESII
CEMYSK-----------------RGS----------------------------------
----CWSVIA-AQLP--------------------------G---------RTDLAVKNY
WN----
>740_TraesCS3B02G126800.1#2
-------------------------------------------------GGFTEEEDTII
YSLYSQ-----------------LGS----------------------------------
----KWSLIA-SQLE--------------------------R---------RTDNDVKNH
WNT---
>746_TraesCS3A02G108000.1#2
-------------------------------------------------GGFTDEEDTII
YSLYSQ-----------------LGS----------------------------------
----KWSLIA-SQLE--------------------------R---------RTDNDVKNH
WNT---
>748_TraesCS3D02G109800.1#2
-------------------------------------------------GGFTDEEDTII
YSLYSQ-----------------LGS----------------------------------
----KWSLIA-SQLE--------------------------R---------RTDNDVKNH
WNT---
>798_TraesCS5D02G242200.1#2
------------------------------------------------RGGFTEEEDGLI
LSLYGH-----------------IGS----------------------------------
----KWSAIA-AKLP--------------------------G---------RTDNDVKNH
WS----
>800_TraesCS3B02G320800.1#2
-------------------------------------------------GGFTEEEDSLI
LSLYGD-----------------IGS----------------------------------
----RWSVIA-AKLP--------------------------G---------RTDNDVKNH
WNT---
>806_TraesCS3A02G286600.1#2
-------------------------------------------------GGFTEEEDSLI
LSLYGD-----------------IGS----------------------------------
----RWSVIA-AKLP--------------------------G---------RTDNDVKNH
WNT---
>808_TraesCS3D02G286300.1#2
-------------------------------------------------GGFTDEEDSLI
LSLYGD-----------------IGS----------------------------------
----RWSVIA-AKLP--------------------------G---------RTDNDVKNH
WNT---
>814_TraesCS4B02G366600.1#2
-------------------------------------------------GRFTDEEDSLI
LSLYGD-----------------IGS----------------------------------
----KWSVIA-AKLP--------------------------G---------RTDNDVKNH
WNT---
>786_TraesCS4D02G360600.1#2
-------------------------------------------------GRFTDEEDSLI
LSLYAD-----------------IGS----------------------------------
----KWSVIA-AKLP--------------------------G---------RTDNDVKNH
WNT---
>804_TraesCS5A02G534400.1#2
-------------------------------------------------GQFTDEEDSLI
LSLYAD-----------------IGS----------------------------------
----KWSVIA-AKLP--------------------------G---------RTDNDVKNH
WNT---
>764_TraesCS1B02G265400.1#2
-------------------------------------------------GDFTPEEDSTI
CKLYIS-----------------IGS----------------------------------
----RWSIIA-AQLP--------------------------G---------RTDNDVKNY
WNT---
>768_TraesCS1A02G252600.1#2
-------------------------------------------------GDFTPEEDSTI
CKLYIS-----------------IGS----------------------------------
----RWSIIA-AQLP--------------------------G---------RTDNDVKNY
WNT---
>788_TraesCS2D02G068000.1#2
-------------------------------------------------GEFTEHEDRVI
CSMYAS-----------------IGS----------------------------------
----RWSIIA-SQLP--------------------------G---------RTDNDIKNY
WNT---
>790_TraesCS2B02G082400.1#2
-------------------------------------------------GEFTEHEDRVI
CSMYAS-----------------IGS----------------------------------
----RWSIIA-SQLP--------------------------G---------RTDNDIKNY
WNT---
>792_TraesCS2A02G069300.1#2
-------------------------------------------------GEFTEHEDRVI
CSMYAS-----------------IGS----------------------------------
----RWSIIA-SQLP--------------------------G---------RTDNDIKNY
WNT---
>698_TraesCS3D02G265100.1#2
--------------------------------------------------GYTEQEDMVI
CSLYNS-----------------IGS----------------------------------
----RWSIIA-SKLP--------------------------G---------RTDNDVKNY
WNT---
>706_TraesCS3B02G298200.1#2
--------------------------------------------------GYTEQEDMVI
CSLYNS-----------------IGS----------------------------------
----RWSIIA-SKLP--------------------------G---------RTDNDVKNY
WNT---
>726_TraesCS1D02G387100.1#2
--------------------------------------------------GYTEQEDRVI
CSLYAS-----------------IGS----------------------------------
----RWSIIA-SKLP--------------------------G---------RTDNDVKNY
WNT---
>744_TraesCS1A02G379700.1#2
--------------------------------------------------GYTEQEDRVI
CSLYAS-----------------IGS----------------------------------
----RWSIIA-SKLP--------------------------G---------RTDNDVKNY
WNT---
>752_TraesCS1B02G401700.1#2
--------------------------------------------------GYTEQEDRVI
CSLYAS-----------------IGS----------------------------------
----RWSIIA-SKLP--------------------------G---------RTDNDVKNY
WNT---
>810_TraesCS7B02G139400.1#2
--------------------------------------------------KFSSEEERVV
IDLQAQ-----------------FGN----------------------------------
----KWARIA-TYLP--------------------------G---------RTDNDVKNF
WS----
>812_TraesCS7A02G251700.1#2
--------------------------------------------------KFSSEEERVV
IDLQAQ-----------------FGN----------------------------------
----KWARIA-TYLP--------------------------G---------RTDNDVKNF
WS----
>822_TraesCS2B02G434400.1#2
--------------------------------------------------KFSADEERVV
IELQAQ-----------------FGN----------------------------------
----KWARIA-TYLP--------------------------G---------RTDNDVKNF
WS----
>824_TraesCS2A02G415400.1#2
--------------------------------------------------KFSADEERVV
IELQAQ-----------------FGN----------------------------------
----KWARIA-TYLP--------------------------G---------RTDNDVKNF
WS----
>826_TraesCS2D02G412500.1#2
--------------------------------------------------KFSADEERVV
IELQAQ-----------------FGN----------------------------------
----KWARIA-TYLP--------------------------G---------RTDNDVKNF
WS----
>828_TraesCS4B02G231200.1.cds1#2
--------------------------------------------------PFTPEEDMLI
VKYQDT-----------------YGN----------------------------------
----RLSTIA-EFLS--------------------------G---------RTDNAIKNR
WNSVL-
>802_TraesCS4D02G232600.1.cds1#2
--------------------------------------------------PFTREEDMLI
VKYQAT-----------------YGN----------------------------------
----RWSTIA-EFLS--------------------------G---------RIDNAIKNR
WNSVL-
>666_TraesCS4A02G075400.1#2
--------------------------------------------------PFTVEEDMLI
VKYQAA-----------------YGN----------------------------------
----RWSTIA-EFLS--------------------------G---------RTDNAVKNR
WNSVL-
>696_TraesCS4A02G075200.1.cds1#2
--------------------------------------------------PFTVEEDMLI
VKYQAA-----------------YGN----------------------------------
----RWSTIA-EFLS--------------------------G---------RTDNAIKNR
WNSVL-
>684_TraesCS4B02G231300.1.cds1#2
--------------------------------------------------PFTIQEDMLI
VKYQAT-----------------YGN----------------------------------
----RWSTIA-DFLS--------------------------G---------RTDNAVKNR
WNSVL-
>618_TraesCS5B02G056600.1.cds1#2
--------------------------------------------------PFTIEEDMLI
VKYQAA-----------------YGN----------------------------------
----RWSTIA-EFLS--------------------------G---------RTDNAVKNR
WNSIL-
>650_TraesCS4D02G232800.1.cds1#2
--------------------------------------------------PFTIEEDMLI
VKYQAT-----------------YGN----------------------------------
----RWSTIA-EFLS--------------------------G---------RTDNAVKNR
WNSVL-
>60_TraesCS1B02G236900.1.cds1#2
------------------------------------------------RRAFTPDEDRLI
FELHSK-----------------HGN----------------------------------
----KWATIA-RKLV--------------------------G---------RTDNSVKNH
WNST--
>62_TraesCS1D02G225200.1.cds1#2
------------------------------------------------RRAFTPDEDRLI
FDLHSK-----------------HGN----------------------------------
----KWATIA-RKLV--------------------------G---------RTDNSVKNH
WNST--
>64_TraesCS1A02G223600.1.cds1#2
------------------------------------------------RRAFTPDEDRLI
FDLHSK-----------------HGN----------------------------------
----KWATIA-RKLV--------------------------G---------RTDNSVKNH
WNST--
>464_TraesCS3B02G397100.1#2
------------------------------------------------RKPFTEEEDQMI
ISAHAI-----------------HGN----------------------------------
----KWASIA-KLLV--------------------------G---------RTDNAIKNH
WNST--
>470_TraesCS3D02G358400.1#2
------------------------------------------------RKPFTEEEDQMI
ISAHAI-----------------HGN----------------------------------
----KWASIA-KLLV--------------------------G---------RTDNAIKNH
WNST--
>480_TraesCS3A02G365200.1#2
------------------------------------------------RKPFTEEEDQMI
ISAHAI-----------------HGN----------------------------------
----KWASIA-KLLV--------------------------G---------RTDNAIKNH
WNST--
>100_TraesCS4A02G006100.1.cds1#2
--------------------------------------------------PFTVQEDALI
IAAQAR-----------------YGN----------------------------------
----KWADIA-RLLP--------------------------G---------RTDNSVKNH
WNSN--
>84_TraesCS4D02G297900.1.cds1#2
--------------------------------------------------PFTAQEDALI
IAAQAR-----------------YGN----------------------------------
----KWADIA-RLLP--------------------------G---------RTDNSVKNH
WNSN--
>98_TraesCS4B02G299000.1.cds1#2
--------------------------------------------------PFTAQEDALI
IAAQSR-----------------YGN----------------------------------
----KWADIA-RLLP--------------------------G---------RTDNSVKNH
WNSN--
>196_TraesCS5B02G157300.1.cds1#2
--------------------------------------------------PFTPDEDDTI
LRAHAR-----------------FGN----------------------------------
----KWATIA-RLLS--------------------------G---------RTDNAIKNH
WNST--
>198_TraesCS5D02G164600.1.cds1#2
--------------------------------------------------PFTPDEDDTI
LRAHAR-----------------FGN----------------------------------
----KWATIA-RLLS--------------------------G---------RTDNAIKNH
WNST--
>324_TraesCS5A02G159600.1.cds1#2
--------------------------------------------------PFTPDEDDTI
LRAHAR-----------------FGN----------------------------------
----KWATIA-RLLS--------------------------G---------RTDNAIKNH
WNST--
>490_TraesCS7A02G526500.1.cds1#2
------------------------------------------------RRPFTAEEDTVI
ARAHVR-----------------IGN----------------------------------
----RWAAIA-RLLR--------------------------G---------RTDNAVKNH
WN----
>266_TraesCS7B02G443800.1.cds1#2
------------------------------------------------RRPFTADEDTII
ARAHAR-----------------LGN----------------------------------
----RWAAIA-RHLR--------------------------G---------RTDNAVKNH
WN----
>440_TraesCS7D02G515000.1.cds1#2
------------------------------------------------RRPFTAEEDAVI
VRAHAR-----------------LGN----------------------------------
----RWAAIA-RLLR--------------------------A---------RTDNAVKNH
WN----
>338_TraesCS7B02G444000.1.cds1#2
------------------------------------------------RRPFTAEEDAAI
ARAHAR-----------------LGN----------------------------------
----RWAVIA-RLLH--------------------------G---------RTDNAVKNH
WN----
>68_TraesCS6B02G201700.1.cds1#2
------------------------------------------------RRPFTAEEDAAI
LRAHAR-----------------LGN----------------------------------
----RWAAIA-RLLP--------------------------G---------RTDNAVKNH
WNS---
>70_TraesCS6D02G162900.1.cds1#2
------------------------------------------------RRPFTAEEDAAI
LRAHAR-----------------LGN----------------------------------
----RWAAIA-RLLP--------------------------G---------RTDNAVKNH
WNS---
>72_TraesCS6A02G173800.1.cds1#2
------------------------------------------------RRPFTAEEDAAI
LRAHAR-----------------LGN----------------------------------
----RWAAIA-RLLP--------------------------G---------RTDNAVKNH
WNS---
>318_TraesCS7B02G443900.1.cds1#2
------------------------------------------------RRPFTADEDAAI
ARAHAR-----------------LGN----------------------------------
----RWAAIA-RLLR--------------------------G---------RTDNAVKNH
WN----
>342_TraesCS7D02G515100.1.cds1#2
------------------------------------------------RRPFTADEDAAI
ARAHAR-----------------LGN----------------------------------
----RWAAIA-RLLR--------------------------G---------RTDNAVKNH
WN----
>262_TraesCS7D02G514800.1.cds1#2
------------------------------------------------RRPFTAEEDAVI
ARAHAR-----------------LGN----------------------------------
----RWAAIA-RLLR--------------------------G---------RTDNAVKNH
WN----
>366_TraesCS7A02G526600.1.cds1#2
------------------------------------------------RRPFTAEEDAAI
ARAHAR-----------------LGN----------------------------------
----RWAAIA-RLLR--------------------------G---------RTDNAVKNH
WN----
>163_TraesCS2D02G163700.1#2
------------------------------------------------RGNFTDQEEKLI
VHLQAL-----------------LGN----------------------------------
----RWAAIA-SYLP--------------------------E---------RTDNDIKNY
WNTHL-
>165_TraesCS2B02G183100.1#2
------------------------------------------------RGNFTDQEEKLI
VHLQAL-----------------LGN----------------------------------
----RWAAIA-SYLP--------------------------E---------RTDNDIKNY
WNTHL-
>169_TraesCS2A02G157600.1#2
------------------------------------------------RGNFTDQEEKLI
VHLQAL-----------------LGN----------------------------------
----RWAAIA-SYLP--------------------------E---------RTDNDIKNY
WNTHL-
>234_TraesCS5D02G234800.1#2
------------------------------------------------RGNFTDQEEKLI
VHLQAL-----------------LGN----------------------------------
----RWAAIA-SYLP--------------------------E---------RTDNDIKNY
WNTHL-
>364_TraesCS5B02G226100.1#2
------------------------------------------------RGNFNDQEEKLI
VHLQAL-----------------LGN----------------------------------
----RWAAIA-SYLP--------------------------E---------RTDNDIKNY
WNTHL-
>368_TraesCS5A02G227400.1#2
------------------------------------------------RGNFNDQEEKLI
VHLQAL-----------------LGN----------------------------------
----RWAAIA-SYLP--------------------------E---------RTDNDIKNY
WNTHL-
>398_TraesCS5B02G556300.1#2
------------------------------------------------RGNFTQHEEGII
IHLQAL-----------------LGN----------------------------------
----KWAAIA-SYLP--------------------------Q---------RTDNDIKNY
WNTHL-
>400_TraesCS4A02G322200.1#2
------------------------------------------------RGNFTQHEEGII
IHLQAL-----------------LGN----------------------------------
----KWAAIA-SYLP--------------------------Q---------RTDNDIKNY
WNTHL-
>404_TraesCS5D02G552200.1#2
------------------------------------------------RGNFTQHEEGII
IHLQAL-----------------LGN----------------------------------
----KWAAIA-SYLP--------------------------Q---------RTDNDIKNY
WNTHL-
>652_TraesCS4D02G123300.1#2
------------------------------------------------RGNFTSHEEGVI
VHLQSL-----------------LGN----------------------------------
----RWAAIA-SYLP--------------------------R---------RTDNDIKNY
WNTHL-
>654_TraesCS4B02G129100.1#2
------------------------------------------------RGNFTSHEEGVI
VHLQSL-----------------LGN----------------------------------
----RWAAIA-SYLP--------------------------R---------RTDNDIKNY
WNTHL-
>658_TraesCS4A02G189700.1#2
------------------------------------------------RGNFTSHEEGVI
VHLQSL-----------------LGN----------------------------------
----RWAAIA-SYLP--------------------------R---------RTDNDIKNY
WNTHL-
>674_TraesCS5A02G142500.1#2
------------------------------------------------RGNFTTHEEGII
VHLQSL-----------------LGN----------------------------------
----RWAAIA-SYLP--------------------------Q---------RTDNDIKNY
WNTHL-
>676_TraesCS5B02G141200.1#2
------------------------------------------------RGNFTTHEEGII
VHLQSL-----------------LGN----------------------------------
----RWAAIA-SYLP--------------------------Q---------RTDNDIKNY
WNTHL-
>678_TraesCS5D02G149600.1#2
------------------------------------------------RGNFTTHEEGII
VHLQSL-----------------LGN----------------------------------
----RWAAIA-SYLP--------------------------Q---------RTDNDIKNY
WNTHL-
>204_TraesCS4B02G344000.1#2
------------------------------------------------RGKITADEETVI
LQLHAM-----------------LGN----------------------------------
----RWSAIA-RCLP--------------------------G---------RTDNEIKNY
WRTH--
>246_TraesCS4D02G339100.1#2
------------------------------------------------RGKITADEETVI
LQLHAM-----------------LGN----------------------------------
----RWSAIA-RCLP--------------------------G---------RTDNEIKNY
WRTH--
>256_TraesCS5A02G512700.1#2
------------------------------------------------RGKITADEETVI
LQLHAM-----------------LGN----------------------------------
----RWSAIA-RCLP--------------------------G---------RTDNEIKNY
WRTH--
>149_TraesCS2D02G361600.1#2
------------------------------------------------RGKMTPQEESTI
VQLHSL-----------------WGN----------------------------------
----RWSTIA-RSLP--------------------------G---------RTDNEIKNY
WRTH--
>153_TraesCS2B02G381800.1#2
------------------------------------------------RGKMTPQEESTI
VQLHSL-----------------WGN----------------------------------
----RWSTIA-RSLP--------------------------G---------RTDNEIKNY
WRTH--
>157_TraesCS2A02G363800.1#2
------------------------------------------------RGKMTPQEESTI
VQLHSL-----------------WGN----------------------------------
----RWSTIA-RSLP--------------------------G---------RTDNEIKNY
WRTH--
>202_TraesCS6A02G227700.1#2
------------------------------------------------RGKITPQEETVI
LELHAL-----------------WGN----------------------------------
----RWSTIA-RSLP--------------------------G---------RTDNEIKNY
WRTH--
>216_TraesCS6D02G207300.1#2
------------------------------------------------RGKITPQEESVI
LELHAL-----------------WGN----------------------------------
----RWSTIA-RSLP--------------------------G---------RTDNEIKNY
WRTH--
>242_TraesCS6B02G254200.1#2
------------------------------------------------RGKITPQEESVI
LELHAL-----------------WGN----------------------------------
----RWSTIA-RSLP--------------------------G---------RTDNEIKNY
WRTH--
>500_TraesCS3A02G535100.1#2
------------------------------------------------RGRMSPEEERLV
VDLHAR-----------------WGN----------------------------------
----RWSRIA-KAMP--------------------------G---------RTDNEIKNY
WRTH--
>506_TraesCS3B02G612200.2#2
------------------------------------------------RGRMSPEEERLV
VDLHAR-----------------WGN----------------------------------
----RWSRIA-KAMP--------------------------G---------RTDNEIKNY
WRTH--
>548_TraesCS3D02G540600.1#2
------------------------------------------------RGRMSPDEERLV
VDLHAR-----------------WGN----------------------------------
----RWSRIA-KAMP--------------------------G---------RTDNEIKNY
WRTH--
>700_TraesCS1D02G043300.1#2
------------------------------------------------RGRITADEERLI
LSLHAE-----------------WGS----------------------------------
----RWSRIA-RKLP--------------------------G---------RTDNEIKNY
WRTH--
>702_TraesCS1B02G055200.1#2
------------------------------------------------RGRITADEERLI
LSLHAE-----------------WGS----------------------------------
----RWSRIA-RKLP--------------------------G---------RTDNEIKNY
WRTH--
>772_TraesCS1A02G042700.1#2
------------------------------------------------RGRITADEERLI
LSLHAE-----------------WGS----------------------------------
----RWSRIA-RKLP--------------------------G---------RTDNEIKNY
WRTH--
>131_TraesCS4A02G173300.2#2
-------------------------------------------------GRMSPQEEHLI
IELHAR-----------------WGN----------------------------------
----RWSRIA-RRLP--------------------------G---------RTDNEIKNY
WRTH--
>137_TraesCS4B02G143700.1#2
-------------------------------------------------GRMSPQEEHLI
IELHAR-----------------WGN----------------------------------
----RWSRIA-RRLP--------------------------G---------RTDNEIKNY
WRTH--
>139_TraesCS4D02G142300.1#2
-------------------------------------------------GRMSPQEEHLI
IELHAR-----------------WGN----------------------------------
----RWSRIA-RRLP--------------------------G---------RTDNEIKNY
WRTH--
>222_TraesCS5B02G089200.1#2
------------------------------------------------RGRMTPHEERLI
LELHAR-----------------WGN----------------------------------
----RWSRIA-RKLP--------------------------G---------RTDNEIKNY
WRTH--
>224_TraesCS5D02G095600.1#2
------------------------------------------------RGRMTPHEERLI
LELHAR-----------------WGN----------------------------------
----RWSRIA-RKLP--------------------------G---------RTDNEIKNY
WRTH--
>226_TraesCS5A02G083100.1#2
------------------------------------------------RGRMTPHEERLI
LELHAR-----------------WGN----------------------------------
----RWSRIA-RKLP--------------------------G---------RTDNEIKNY
WRTH--
>312_TraesCS3D02G223700.1#2
------------------------------------------------RGSISPEEDMLI
RELHSR-----------------LGN----------------------------------
----KWAEIA-KHLP--------------------------G---------RTDNEVKNY
WRT---
>378_TraesCS3B02G258800.1#2
------------------------------------------------RGSISPEEDMVI
RELHSR-----------------LGN----------------------------------
----KWAEIA-KHLP--------------------------G---------RTDNEVKNY
WRT---
>442_TraesCS3A02G229500.1#2
------------------------------------------------RGSISPEEDMVI
RELHSR-----------------LGN----------------------------------
----KWAEIA-KHLP--------------------------G---------RTDNEVKNY
WRT---
>372_TraesCS1A02G406600.1#2
------------------------------------------------RGNITPEEHLLI
VELQAR-----------------WGN----------------------------------
----RWSKIA-RHLP--------------------------G---------RTDNEIKNF
WRT---
>550_TraesCS1D02G415000.1#2
------------------------------------------------RGNITPEEHLLI
VDLQAR-----------------WGN----------------------------------
----RWSKIV-RHLP--------------------------G---------RTDNEIKNF
WRT---
>348_TraesCS3A02G418100.1.cds1#2
------------------------------------------------RGDFTPQEQLLI
LELHFR-----------------WGK----------------------------------
----RWSRIA-REMP--------------------------G---------RTDNEIKNY
WRT---
>408_TraesCS3D02G413700.1.cds1#2
------------------------------------------------RGDFTPQEQLLI
LELHFR-----------------WGN----------------------------------
----RWSRIA-REMP--------------------------G---------RTDNEIKNY
WRT---
>572_TraesCS3B02G453300.1.cds1#2
------------------------------------------------RGDFTPQEQLLI
LELHFR-----------------WGS----------------------------------
----RWSRIA-REMP--------------------------G---------RTDNEIKNY
WRT---
>472_TraesCS3D02G036200.1#2
------------------------------------------------RGNLTAEEQLVI
LELHAK-----------------WGN----------------------------------
----RWSRIA-QHLP--------------------------G---------RTDNEIKNY
WRT---
>474_TraesCS3A02G044700.1#2
------------------------------------------------RGNLTAEEQLVI
LELHAK-----------------WGN----------------------------------
----RWSRIA-QHLP--------------------------G---------RTDNEIKNY
WRT---
>478_TraesCS3B02G039100.1#2
------------------------------------------------RGNLTAEEQLVI
LELHAK-----------------WGN----------------------------------
----RWSRIA-QHLP--------------------------G---------RTDNEIKNY
WRT---
>306_TraesCS2A02G097200.1.cds1#2
------------------------------------------------RGGMTAEEQLLV
LELHAR-----------------WGN----------------------------------
----RWSKIA-QHLP--------------------------G---------RTDNEIKNY
WRT---
>310_TraesCS2D02G096000.1.cds1#2
------------------------------------------------RGGMTAEEQLLV
LELHAR-----------------WGN----------------------------------
----RWSKIA-QHLP--------------------------G---------RTDNEIKNY
WRT---
>314_TraesCS2B02G112600.1.cds1#2
------------------------------------------------RGGMTAEEQLLV
LELHAR-----------------WGN----------------------------------
----RWSKIA-QHLP--------------------------G---------RTDNEIKNY
WRT---
>86_TraesCS1D02G078600.1#2
------------------------------------------------RGNITPEEQLLI
LDLHSR-----------------WGN----------------------------------
----RWSKIA-QRLP--------------------------G---------RTDNEVKNY
WRT---
>88_TraesCS1A02G076200.1#2
------------------------------------------------RGNITPEEQLLI
LDLHSR-----------------WGN----------------------------------
----RWSKIA-QRLP--------------------------G---------RTDNEVKNY
WRT---
>90_TraesCS1B02G094500.1#2
------------------------------------------------RGNITPEEQLLI
LDLHSR-----------------WGN----------------------------------
----RWSKIA-QRLP--------------------------G---------RTDNEVKNY
WRT---
>105_TraesCS5B02G093000.1#2
------------------------------------------------RGNFTADEQLLI
LDLHSR-----------------WGN----------------------------------
----RWSKIA-QHLP--------------------------G---------RTDNEIKNY
WRT---
>107_TraesCS5D02G099100.1#2
------------------------------------------------RGNFTADEQLLI
LDLHSR-----------------WGN----------------------------------
----RWSKIA-QHLP--------------------------G---------RTDNEIKNY
WRT---
>125_TraesCS5A02G087100.1#2
------------------------------------------------RGNFTADEQLLI
LDLHSR-----------------WGN----------------------------------
----RWSKIA-QHLP--------------------------G---------RTDNEIKNY
WRT---
>127_TraesCS4A02G172200.1#2
------------------------------------------------RGNFTADEQLLI
LDLHSR-----------------WGN----------------------------------
----RWSKIA-QHLP--------------------------G---------RTDNEIKNY
WRT---
>129_TraesCSU02G069000.1#2
------------------------------------------------RGNFTADEQLLI
LDLHSR-----------------WGN----------------------------------
----RWSKIA-QHLP--------------------------G---------RTDNEIKNY
WRT---
>135_TraesCS4D02G142900.1#2
------------------------------------------------RGNFTADEQLLI
LDLHSR-----------------WGN----------------------------------
----RWSKIA-QHLP--------------------------G---------RTDNEIKNY
WRT---
>180_TraesCS4B02G179500.1#2
------------------------------------------------RGSITPQEQLLI
LELHSR-----------------WGN----------------------------------
----RWSKIA-QHLP--------------------------G---------RTDNEIKNY
WRT---
>184_TraesCS4A02G124900.1#2
------------------------------------------------RGSITPQEQLLI
LELHSR-----------------WGN----------------------------------
----RWSKIA-QHLP--------------------------G---------RTDNEIKNY
WRT---
>190_TraesCS4D02G181100.1#2
------------------------------------------------RGSITPQEQLLI
LELHSR-----------------WGN----------------------------------
----RWSKIA-QHLP--------------------------G---------RTDNEIKNY
WRT---
>508_TraesCS7D02G373400.1#2
------------------------------------------------KGPFSKEEEQKI
IELHAL-----------------HGN----------------------------------
----KWAKMA-SVLE--------------------------G---------RTDNEIKNF
WNT---
>512_TraesCS7A02G377100.1#2
------------------------------------------------KGPFSKEEEQKI
IELHAL-----------------HGN----------------------------------
----KWAKMA-SVLE--------------------------G---------RTDNEIKNF
WNT---
>540_TraesCS7B02G278400.1#2
------------------------------------------------KGPFSKEEEQKI
IELHAL-----------------HGN----------------------------------
----KWAKMA-SVLE--------------------------G---------RTDNEIKNF
WNT---
>686_TraesCS7B02G357900.1#2
------------------------------------------------KGPFSPEEERLI
LRLHGL-----------------IGN----------------------------------
----KWARIS-THLP--------------------------G---------RTDNEVKNF
WNT---
>720_TraesCS7A02G458700.1#2
------------------------------------------------KGPFSPEEERLI
LRLHGL-----------------IGN----------------------------------
----KWARIS-THLP--------------------------G---------RTDNEVKNF
WNT---
>728_TraesCS7D02G446700.1#2
------------------------------------------------KGPFSPEEERLI
LRLHGL-----------------IGN----------------------------------
----KWARIS-THLP--------------------------G---------RTDNEVKNF
WNT---
>586_TraesCS7D02G130100.1#2
------------------------------------------------KGAFSPDEELLV
AQLHAQ-----------------LGN----------------------------------
----KWARMA-THLP--------------------------G---------RTDNEIKNY
WNT---
>588_TraesCS7A02G130700.1#2
------------------------------------------------KGAFSPDEELLV
AQLHAQ-----------------LGN----------------------------------
----KWARMA-THLP--------------------------G---------RTDNEIKNY
WNT---
>590_TraesCS7B02G031000.1#2
------------------------------------------------KGAFSPDEELLV
AQLHAQ-----------------LGN----------------------------------
----KWARMA-THLP--------------------------G---------RTDNEIKNY
WNT---
>320_TraesCS3B02G367500.2#2
------------------------------------------------KGAFTPEEERLI
IQLHSK-----------------MGN----------------------------------
----KWARMA-AHLP--------------------------G---------RTDNEIKNY
WNT---
>330_TraesCS3A02G336500.1#2
------------------------------------------------KGAFTPEEERLI
IQLHSK-----------------MGN----------------------------------
----KWARMA-AHLP--------------------------G---------RTDNEIKNY
WNT---
>334_TraesCS3D02G329400.1#2
------------------------------------------------KGAFTPEEERLI
IQLHSK-----------------MGN----------------------------------
----KWARMA-AHLP--------------------------G---------RTDNEIKNY
WNT---
>530_TraesCS1D02G307500.2#2
------------------------------------------------KGTFTKEEENLI
IKLHSK-----------------MGN----------------------------------
----KWARMA-ARLP--------------------------G---------RTDNEIKNY
WNT---
>532_TraesCS1B02G318800.3#2
------------------------------------------------KGTFTKEEENLI
IKLHSK-----------------MGN----------------------------------
----KWARMA-ARLP--------------------------G---------RTDNEIKNY
WNT---
>534_TraesCS1A02G308100.2#2
------------------------------------------------KGTFTKEEENLI
IKLHSK-----------------MGN----------------------------------
----KWARMA-ARLP--------------------------G---------RTDNEIKNY
WNT---
>656_TraesCS2B02G399200.1#2
------------------------------------------------RGNFTDEEEQSI
IQLHQL-----------------LGNRCLLLLVAFFLLLLNHILTVPLLLKRGQSLPLAS
IAKQRWSAIA-ARLP--------------------------G---------RTDNEIKNV
WHTHL-
>710_TraesCS7A02G414300.1#2
-------------------------------------------------GDFSEEEDRVI
CALFAA-----------------IGS----------------------------------
----RWSIIA-AQLP--------------------------G---------RTDNDVKNY
WNT---
>730_TraesCS7B02G314200.1#2
-------------------------------------------------GDFSDEEDRVI
CALFAA-----------------IGS----------------------------------
----RWSIIA-AQLP--------------------------G---------RTDNDVKNY
WNT---
>778_TraesCS7D02G407500.1#2
-------------------------------------------------GDFSDEEDRVI
CALFAA-----------------IGS----------------------------------
----RWSIIA-AQLP--------------------------G---------RTDNDVKNY
WNT---
>750_TraesCS6B02G377400.1#2
-------------------------------------------------GDFTEEEEHII
CSLYIS-----------------IGS----------------------------------
----RWSIIA-AQLP--------------------------G---------RTDNDIKNY
WNT---
>754_TraesCS6A02G344700.1#2
-------------------------------------------------GDFTEEEEHII
CSLYIS-----------------IGS----------------------------------
----RWSIIA-AQLP--------------------------G---------RTDNDIKNY
WNT---
>756_TraesCS6D02G327300.1#2
-------------------------------------------------GDFTEEEEHII
CSLYIS-----------------IGS----------------------------------
----RWSIIA-AQLP--------------------------G---------RTDNDIKNY
WNT---
>738_TraesCS5A02G405800.1#2
-------------------------------------------------GGFSDEEDRII
LSLYIS-----------------IGS----------------------------------
----RWSIIA-AQLP--------------------------G---------RTDNDIKNY
WNT---
>760_TraesCS5B02G410500.1#2
-------------------------------------------------GGFSDEEDRII
LSLYIS-----------------IGS----------------------------------
----RWSIIA-AQLP--------------------------G---------RTDNDIKNY
WNT---
>762_TraesCS5D02G415800.1#2
-------------------------------------------------GGFSDEEDRII
LSLYIS-----------------IGS----------------------------------
----RWSIIA-AQLP--------------------------G---------RTDNDIKNY
WNT---
>732_TraesCS5B02G216900.1#2
-------------------------------------------------GGFTDEEDRLI
CSLYAS-----------------IGS----------------------------------
----RWSTIA-AQLP--------------------------G---------RTDNDVKNY
WNT---
>774_TraesCS5D02G225800.1#2
-------------------------------------------------GGFTDEEDRLI
CSLYAS-----------------IGS----------------------------------
----RWSTIA-AQLP--------------------------G---------RTDNDVKNY
WNT---
>796_TraesCS5A02G217900.1#2
-------------------------------------------------GGFTGEEDRLI
CSLYAS-----------------IGS----------------------------------
----RWSTIA-AQLP--------------------------G---------RTDNDVKNY
WNT---
>230_TraesCS6D02G298200.2#2
------------------------------------------------RGKFTPEEEQTI
LQLHSV-----------------LGNKYGTPINLLYNL-QKRIYVVLLLTHR-----NCC
ADQTRWSAIA-KHLP--------------------------G---------RTDNEIKNF
WNTHL-
>450_TraesCS4A02G467100.1#2
------------------------------------------------RGGFTDDEGKLI
IQLHSI-----------------LGN----------------------------------
----KWAQIA-EKMP--------------------------G---------KTDNDIKNY
WNMHL-
>436_TraesCS7A02G021800.1#2
------------------------------------------------RGTFTDDEEKTI
IHLHSI-----------------HGN----------------------------------
----KWSAIA-THLP--------------------------G---------RTGNFIKNY
WNTNL-
>430_TraesCS2B02G351000.1#2
-------------------------------------------------GEFTDAEEQTI
IKLHSV-----------------VGN----------------------------------
----RWSVIA-AQLP--------------------------G---------RTDNDVKNH
WNT---
>432_TraesCS2A02G331200.1#2
-------------------------------------------------GEFTDAEEQTI
IKLHSV-----------------VGN----------------------------------
----RWSVIA-AQLP--------------------------G---------RTDNDVKNH
WNT---
>434_TraesCS2D02G331700.1#2
-------------------------------------------------GEFTDAEEQTI
IKLHSV-----------------VGN----------------------------------
----RWSVIA-AQLP--------------------------G---------RTDNDVKNH
WNT---
>712_TraesCS3B02G109800.1#2
----------------------------------------------------SKREEETI
ISLQKS-----------------LGN----------------------------------
----RWSVIA-AKMP--------------------------G---------RTDNEIKNY
WNS---
>714_TraesCS3D02G094500.1#2
----------------------------------------------------SKREEETI
ISLQKS-----------------LGN----------------------------------
----RWSVIA-AKMP--------------------------G---------RTDNEIKNY
WNS---
>724_TraesCS3A02G094300.1#2
----------------------------------------------------SKREEETI
ISLQKS-----------------LGN----------------------------------
----RWSVIA-GKMP--------------------------G---------RTDNEIKNY
WNS---
>492_TraesCS6D02G043600.1#2
------------------------------------------------RGMFSQEEEDVV
INLQAK-----------------LGN----------------------------------
----KWSQIA-MHLP--------------------------G---------RTDNEVKNY
WNSYL-
>498_TraesCS6B02G053100.1#2
------------------------------------------------RGMFSQEEEDVV
INLQAK-----------------LGN----------------------------------
----KWSQIA-MHLP--------------------------G---------RTDNEVKNY
WNSYL-
>524_TraesCS6A02G037700.1#2
------------------------------------------------RGMFSQEEEDVV
INLQAK-----------------LGN----------------------------------
----KWSQIA-MHLP--------------------------G---------RTDNEVKNY
WNSYL-
>488_TraesCS6A02G236700.1#2
-------------------------------------------------GMFSPEEEETV
MSLHAA-----------------LGN----------------------------------
----KWSRIA-RHLP--------------------------G---------RTDNEVKNY
WNSYL-
>494_TraesCS6B02G265200.1#2
-------------------------------------------------GMFSPEEEETV
MSLHAA-----------------LGN----------------------------------
----KWSRIA-RHLP--------------------------G---------RTDNEVKNY
WNSYL-
>496_TraesCS6D02G219300.1#2
-------------------------------------------------GMFSPEEEETV
MSLHAA-----------------LGN----------------------------------
----KWSRIA-RHLP--------------------------G---------RTDNEVKNY
WNSYL-
>688_TraesCS2A02G370400.1#2
-------------------------------------------------GMFSRAEEETV
MSLHAT-----------------LGN----------------------------------
----KWSQIA-QHLP--------------------------G---------RTDNEVKNY
WNSYL-
>602_TraesCS2D02G366800.1#2
-------------------------------------------------GMFSREEEETV
MSLHAT-----------------LGN----------------------------------
----KWSQIA-QHLP--------------------------G---------RTDNEVKNY
WNSYL-
>604_TraesCS2A02G370300.1#2
-------------------------------------------------GMFSREEEETV
MSLHAT-----------------LGN----------------------------------
----KWSQIA-QHLP--------------------------G---------RTDNEVKNY
WNSYL-
>626_TraesCS2B02G387800.1#2
-------------------------------------------------GMFSREEEETV
MSLHAT-----------------LGN----------------------------------
----KWSQIA-QHLP--------------------------G---------RTDNEVKNY
WNSYL-
>628_TraesCS2B02G387500.1#2
-------------------------------------------------GMFSREEEETV
MSLHAT-----------------LGN----------------------------------
----KWSQIA-QHLP--------------------------G---------RTDNEVKNY
WNSYL-
>646_TraesCS2D02G366900.1#2
-------------------------------------------------GMFSREEEETV
MSLHAT-----------------LGN----------------------------------
----KWSQIA-QHLP--------------------------G---------RTDNEVKNY
WNSYL-
>694_TraesCS2D02G367000.1#2
-------------------------------------------------GMFSREEEETV
MSLHAT-----------------LGN----------------------------------
----KWSQIA-QHLP--------------------------G---------RTDNEVKNY
WNSYL-
>608_TraesCS2A02G370700.1#2
-------------------------------------------------GMFSREEEETV
MSLHAT-----------------LGN----------------------------------
----KWSLIA-QHLP--------------------------G---------RTDNEVKNY
WNSYL-
>614_TraesCS2B02G387700.1#2
-------------------------------------------------GMFSQAEEETV
MSLHAT-----------------LGN----------------------------------
----KWSRIA-QHLP--------------------------G---------RTDNEVKNY
WNSYL-
>682_TraesCS2B02G387300.1#2
-------------------------------------------------GMFSQAEEETA
MSLHAT-----------------LGN----------------------------------
----KWSQIA-QHLP--------------------------G---------RTDNEVKNY
WNSYL-
>556_TraesCS4B02G312100.1#2
----------------------------------------------------SQEEEDLI
IQLHSI-----------------IGN----------------------------------
----SWTLIA-ACLP--------------------------G---------RTDNGVKNF
WN----
>704_TraesCS4A02G411900.1#2
----------------------------------------------------SQEEEDLI
IQLHSI-----------------IGN----------------------------------
----SWTLIA-ACLP--------------------------G---------RTDNGVKNF
WN----
>708_TraesCS4D02G309700.1#2
----------------------------------------------------SQEEEDLI
IQLHSI-----------------IGN----------------------------------
----SWTLIA-ACLP--------------------------G---------RTDNGVKNF
WN----
>668_TraesCS2D02G158300.1#2
-------------------------------------------------GPFSQGEEDLI
IHLHSI-----------------RGN----------------------------------
----KWSQIA-AQLP--------------------------G---------RTDNEVKNF
WNS---
>670_TraesCS2A02G152900.1#2
-------------------------------------------------GPFSQGEEDLI
IHLHSI-----------------RGN----------------------------------
----KWSQIA-AQLP--------------------------G---------RTDNEVKNF
WNTI--
>278_TraesCS2B02G178000.1#2
-------------------------------------------------GAFSQEEEDFI
IHLHSI-----------------RGN----------------------------------
----KWSQIA-AHLP--------------------------G---------RTDNEVKNF
WNS---
>344_TraesCS2B02G177900.1#2
------------------------------------------------RGAFSQEEEDLI
IHLHSI-----------------LGN----------------------------------
----KWSQIA-AQLP--------------------------G---------RTDNEVKNF
WNS---
>380_TraesCS2D02G158200.1#2
------------------------------------------------RGAFSQEEEDLI
IHLHSI-----------------LGN----------------------------------
----KWSQIA-AQLP--------------------------G---------RTDNEVKNF
WNS---
>402_TraesCS2A02G152700.1#2
------------------------------------------------RGAFSQEEEDLI
IHLHSI-----------------LGN----------------------------------
----KWSQIA-AQLP--------------------------G---------RTDNEVKNF
WNS---
>286_TraesCS7D02G340300.1#2
------------------------------------------------RGTFSQEEEDLI
IHLHSM-----------------IGN----------------------------------
----KWSQIA-AQLP--------------------------G---------RTDNEVKNF
WNSY--
>290_TraesCS7B02G244200.1#2
------------------------------------------------RGTFSQEEEDLI
IHLHSM-----------------IGN----------------------------------
----KWSQIA-AQLP--------------------------G---------RTDNEVKNF
WNSY--
>870_TraesCS7A02G333200.1#1
------------------------------------------------RGTFSQEEEDLI
IHLHSM-----------------LGN----------------------------------
----KWSQIA-AQLP--------------------------G---------RTDNEVKNF
WNSY--
>228_TraesCS3D02G251600.1#2
------------------------------------------------RGSFSQEEEALI
VDLHRV-----------------LGN----------------------------------
----RWAQIA-KHLP--------------------------G---------RTDNEVKNF
WNS---
>232_TraesCS3A02G251200.1#2
------------------------------------------------RGSFSQEEEALI
VDLHRV-----------------LGN----------------------------------
----RWAQIA-KHLP--------------------------G---------RTDNEVKNF
WNS---
>816_TraesCS3B02G280700.1#2
------------------------------------------------RGSFSQEEEALI
VDLHRV-----------------LGN----------------------------------
----RWAQIA-KHLP--------------------------G---------RTDNEVKNF
WNS---
>288_TraesCS2B02G252000.1#2
------------------------------------------------RGTFSEQEERTI
LDVHRI-----------------LGN----------------------------------
----RWAQIA-KHLP--------------------------G---------RTDNEVKNF
WNS---
>300_TraesCS2A02G230400.1#2
------------------------------------------------RGTFSEQEERTI
LDVHRI-----------------LGN----------------------------------
----RWAQIA-KHLP--------------------------G---------RTDNEVKNF
WNS---
>304_TraesCS2D02G234000.1#2
------------------------------------------------RGTFSEQEERTI
LDVHRI-----------------LGN----------------------------------
----RWAQIA-KHLP--------------------------G---------RTDNEVKNF
WNS---
>662_TraesCS1D02G084400.1#2
------------------------------------------------RGAFAQDEEDLI
VELHAV-----------------LGN----------------------------------
----RWSQIA-AQMP--------------------------G---------RTDNEIKNL
WNS---
>664_TraesCS1B02G100600.1#2
------------------------------------------------RGAFAQDEEDLI
VELHAV-----------------LGN----------------------------------
----RWSQIA-AQMP--------------------------G---------RTDNEIKNL
WNS---
>612_TraesCS1A02G366300.1#2
------------------------------------------------RGSFSQQEEDHI
VALHQI-----------------LGN----------------------------------
----RWSQIA-SRLP--------------------------G---------RTDNEIKNF
WNS---
>444_TraesCS1D02G371500.1#2
------------------------------------------------RGCFSQQEEDHI
VALHHI-----------------LGN----------------------------------
----RWSQIA-SHLP--------------------------G---------RTDNEIKNY
WNS---
>888_TraesCS1A02G366000.1#1
------------------------------------------------RGCFSQQEEDHI
VALHHI-----------------LGN----------------------------------
----RWSQIA-SHLP--------------------------G---------RTDNEIKNF
WNS---
>416_TraesCS1D02G371900.1#2
------------------------------------------------RGSFSQQEEDHI
IALHQI-----------------LGN----------------------------------
----RWSQIA-SHLP--------------------------G---------RTDNEIKNF
WNS---
>422_TraesCS1B02G383700.1#2
------------------------------------------------RGCFSQQEEDHI
IALHQI-----------------LGN----------------------------------
----RWSQIA-SHLP--------------------------G---------RTDNEIKNF
WNS---
>456_TraesCS1D02G371800.1#2
------------------------------------------------RGTFSQEEEDHI
VALHQI-----------------LGN----------------------------------
----RWSQIA-SHLP--------------------------G---------RTDNEIKNF
WNS---
>476_TraesCS1A02G366200.1#2
------------------------------------------------RGTFSQEEEDHI
VALHQI-----------------LGN----------------------------------
----RWSQIA-SHLP--------------------------G---------RTDNEIKNF
WNS---
>558_TraesCS1B02G383900.1#2
------------------------------------------------RGTFSQEEEDHI
VALHQI-----------------LGN----------------------------------
----RWSHIA-SHLP--------------------------G---------RTDNEIKNF
WNS---
>564_TraesCS1B02G383800.1#2
------------------------------------------------RGTFSQEEEDHI
VALHQI-----------------LGN----------------------------------
----RWSHIA-SHLP--------------------------G---------RTDNEIKNF
WNS---
>598_TraesCS1A02G365900.1#2
------------------------------------------------RGCFSQEEEDHI
VALHQI-----------------LGN----------------------------------
----RWSQIA-SHLP--------------------------G---------RTDNEIKNF
WNS---
>466_TraesCS1D02G371400.1#2
------------------------------------------------RGCFSQQEEDNI
VALHQI-----------------IGN----------------------------------
----RWSQIA-SHLP--------------------------G---------RTDNEIKNF
WNS---
>388_TraesCS1A02G366100.1#2
------------------------------------------------RGCFSQQEEDNI
VALHQI-----------------LGN----------------------------------
----RWSQIA-SHLP--------------------------G---------RTDNEIKNF
WNS---
>438_TraesCS1D02G371700.1#2
------------------------------------------------RGCFSQQEEDHI
VALHQI-----------------LGN----------------------------------
----RWSQIA-SHLP--------------------------G---------RTDNEIKNF
WNS---
>446_TraesCS1B02G383600.1#2
------------------------------------------------RGCFSQQEEDHI
VALHQI-----------------LGN----------------------------------
----RWSQIA-SHLP--------------------------G---------RTDNEIKNF
WNS---
>486_TraesCS3A02G200300.1#2
------------------------------------------------RGSFSQQEEDLI
VSLHKI-----------------LGN----------------------------------
----RWSQIA-SQLP--------------------------G---------RTDNEIKNF
WNS---
>502_TraesCS3B02G224500.1#2
------------------------------------------------RGSFSQQEEDLI
VSLHKI-----------------LGN----------------------------------
----RWSQIA-SQLP--------------------------G---------RTDNEIKNF
WNS---
>510_TraesCS3B02G286500.1#2
------------------------------------------------RGSFSQQEEDAI
VGLHEI-----------------LGN----------------------------------
----RWSQIA-SHLP--------------------------G---------RTDNEIKNF
WNSC--
>514_TraesCS3D02G255400.1#2
------------------------------------------------RGSFSQQEEDAI
VGLHEI-----------------LGN----------------------------------
----RWSQIA-SHLP--------------------------G---------RTDNEIKNF
WNSC--
>716_TraesCS3A02G254500.1#2
------------------------------------------------RGSFSQQEEDAI
VGLHEI-----------------LGN----------------------------------
----RWSQIA-SHLP--------------------------G---------RTDNEIKNF
WNSC--
>562_TraesCS5A02G101000.1#2
------------------------------------------------RGAFSPQEEDLI
VNLHAI-----------------LGN----------------------------------
----RWSQIA-ARLP--------------------------G---------RTDNEIKNF
WNS---
>566_TraesCS5D02G113300.1#2
------------------------------------------------RGAFSPQEEDLI
VNLHAI-----------------LGN----------------------------------
----RWSQIA-ARLP--------------------------G---------RTDNEIKNF
WNS---
>568_TraesCS5B02G105900.1#2
------------------------------------------------RGAFSPQEEDLI
VNLHAI-----------------LGN----------------------------------
----RWSQIA-ARLP--------------------------G---------RTDNEIKNF
WNS---
>632_TraesCS3A02G257800.1#2
---------------------------------------------------IAEDEEDLI
LRLHRV-----------------LGN----------------------------------
----RWSLIA-GRLP--------------------------G---------RTDNEIKNY
WNSHL-
>640_TraesCS3D02G257800.1#2
---------------------------------------------------IAEDEEDLI
LRLHRV-----------------LGN----------------------------------
----RWSLIA-GRLP--------------------------G---------RTDNEIKNY
WNSHL-
>648_TraesCS3B02G290600.1#2
---------------------------------------------------IAEDEEDLI
LRLHRV-----------------LGN----------------------------------
----RWSLIA-GRLP--------------------------G---------RTDNEIKNY
WNSHL-
>384_TraesCS4D02G224500.1#2
------------------------------------------------RGNISNDEEDTI
VRLHAL-----------------LGN----------------------------------
----RWSLIA-GRLP--------------------------G---------RTDNEIKNY
WNST--
>552_TraesCS7D02G166500.1#2
------------------------------------------------RGNISDDEEELI
VRLHGL-----------------LGN----------------------------------
----RWSIIA-GRLP--------------------------G---------RTDNEIKNY
WNST--
>554_TraesCS7B02G070400.1#2
------------------------------------------------RGNISDDEEELI
VRLHGL-----------------LGN----------------------------------
----RWSIIA-GRLP--------------------------G---------RTDNEIKNY
WNST--
>560_TraesCS7A02G165700.1#2
------------------------------------------------RGNISDDEEELI
VRLHGL-----------------LGN----------------------------------
----RWSIIA-GRLP--------------------------G---------RTDNEIKNY
WNST--
>538_TraesCS3D02G468400.1#2
------------------------------------------------RGNISDDEEELI
VRLHGL-----------------LGN----------------------------------
----RWSLIA-GRLP--------------------------G---------RTDNEIKNY
WNTT--
>504_TraesCS4B02G323300.1#2
------------------------------------------------RGNISDDDEELI
VRLHRL-----------------LGN----------------------------------
----RWSLIA-GRLP--------------------------G---------RTDNEIKNY
WNST--
>360_TraesCS4D02G319700.1#2
------------------------------------------------RGNISDDEEELI
IRLHRL-----------------LGN----------------------------------
----RWSLIA-GRLP--------------------------G---------RTDNEIKNY
WNST--
>340_TraesCS3B02G515900.1#2
------------------------------------------------RGNISDDEEELI
VRLHRL-----------------LGN----------------------------------
----RWSLIA-GRLP--------------------------G---------RTDNEIKNY
WNTT--
>346_TraesCS4D02G319800.1#2
------------------------------------------------RGNISDDEEELI
VRLHRL-----------------LGN----------------------------------
----RWSLIA-GRLP--------------------------G---------RTDNEIKNY
WNST--
>428_TraesCS5A02G495500.1#2
------------------------------------------------RGNISDDEEELI
VRLHRL-----------------LGN----------------------------------
----RWSLIA-GRLP--------------------------G---------RTDNEIKNY
WNST--
>322_TraesCS4A02G113000.1#2
--------------------------------------------------NFTQEEEELI
VTLHAM-----------------LGS----------------------------------
----RWSLIA-NQLP--------------------------G---------RTDNDVKNY
WNT---
>326_TraesCS4D02G192400.1#2
--------------------------------------------------NFTQEEEELI
VTLHAM-----------------LGS----------------------------------
----RWSLIA-NQLP--------------------------G---------RTDNDVKNY
WNT---
>328_TraesCS4B02G191200.1#2
--------------------------------------------------NFTQEEEELI
VTLHAM-----------------LGS----------------------------------
----RWSLIA-NQLP--------------------------G---------RTDNDVKNY
WNT---
>282_TraesCS1B02G023500.1#2
------------------------------------------------RGNFSKEEDNLI
VKLHAT-----------------LGS----------------------------------
----RWSVIA-SYLP--------------------------G---------RTDNEIKNY
WNAH--
>370_TraesCS1B02G049700.1#2
------------------------------------------------RGNFSKEEDNLI
VKLHAT-----------------LGS----------------------------------
----RWSVIA-SYLP--------------------------G---------RTDNEIKNY
WNAH--
>412_TraesCS1B02G023400.1#2
------------------------------------------------RGNFSKEEDNLI
VKLHAT-----------------LGS----------------------------------
----RWSVIA-SYLP--------------------------G---------RTDNEIKNY
WNAH--
>260_TraesCS1A02G021500.1#2
------------------------------------------------RGNFSKEEDDLI
VKLHAT-----------------NGN----------------------------------
----RWSLIA-SHLP--------------------------G---------RTDNEIKNY
WNLHL-
>316_TraesCS1D02G020900.1#2
------------------------------------------------RGNFSKEEDDLI
VKLHAI-----------------HGN----------------------------------
----RWSLIA-SHLP--------------------------G---------RTDNEIKNY
WNLHL-
>208_TraesCS4D02G187100.1#2
------------------------------------------------RGNISKEEDDLI
VKLHAT-----------------LGN----------------------------------
----RWSLIA-SHLP--------------------------G---------RTDNEIKNY
WNSHL-
>210_TraesCS4A02G118400.1#2
------------------------------------------------RGNISKEEDDLI
VKLHAT-----------------LGN----------------------------------
----RWSLIA-SHLP--------------------------G---------RTDNEIKNY
WNSHL-
>212_TraesCS4B02G186000.1#2
------------------------------------------------RGNISKEEDDLI
VKLHAT-----------------LGN----------------------------------
----RWSLIA-SHLP--------------------------G---------RTDNEIKNY
WNSHL-
>284_TraesCS1D02G021700.1#2
------------------------------------------------RGNFSNEEDDLI
VKLHAT-----------------LGN----------------------------------
----RWSLIA-SHLP--------------------------G---------RTDNEIKNY
WNAH--
>528_TraesCS1B02G005200.1#2
------------------------------------------------RGNFSKEEDDLI
VKLHAT-----------------LGN----------------------------------
----RWSLIA-SHLP--------------------------G---------RTDNEIKNY
WNAH--
>350_TraesCS7D02G272400.1.cds1#2
------------------------------------------------RGNFSRDEDELI
VKLHSL-----------------LGN----------------------------------
----KWSLIA-ARLP--------------------------G---------RTDNEIKNY
WNTH--
>354_TraesCS7B02G169900.1.cds1#2
------------------------------------------------RGNFSRDEDELI
VKLHSL-----------------LGN----------------------------------
----KWSLIA-ARLP--------------------------G---------RTDNEIKNY
WNTH--
>376_TraesCS7A02G272100.1.cds1#2
------------------------------------------------RGNFTRDEDDLI
VKLHSL-----------------LGN----------------------------------
----KWSLIA-ARLP--------------------------G---------RTDNEIKNY
WNTH--
>274_TraesCS5B02G330100.1#2
------------------------------------------------RGNFSDEEDELI
IKLHSL-----------------LGN----------------------------------
----KWSLIA-GRLP--------------------------G---------RTDNEIKNY
WNTH--
>276_TraesCS5A02G329900.1#2
------------------------------------------------RGNFSDEEDELI
IKLHSL-----------------LGN----------------------------------
----KWSLIA-GRLP--------------------------G---------RTDNEIKNY
WNTH--
>280_TraesCS5D02G335700.1#2
------------------------------------------------RGNFSDEEDELI
IKLHSL-----------------LGN----------------------------------
----KWSLIA-GRLP--------------------------G---------RTDNEIKNY
WNTH--
>94_TraesCS4A02G217800.1#2
------------------------------------------------RGNFTEEEDELI
IKLHEL-----------------LGN----------------------------------
----KWSLIA-GRLP--------------------------G---------RTDNEIKNY
WNTH--
>96_TraesCS4D02G092900.1#2
------------------------------------------------RGNFTEEEDELI
IKLHEL-----------------LGN----------------------------------
----KWSLIA-GRLP--------------------------G---------RTDNEIKNY
WNTH--
>123_TraesCS4B02G096500.1#2
------------------------------------------------RGNFTEEEDELI
IKLHEL-----------------LGN----------------------------------
----KWSLIA-GRLP--------------------------G---------RTDNEIKNY
WNTH--
>258_TraesCS5B02G119300.1#2
------------------------------------------------RGNFTDEEDELI
IKLHEF-----------------LGN----------------------------------
----KWSLIA-GRLP--------------------------G---------RTDNEIKNY
WNTH--
>672_TraesCS5D02G128200.2#2
------------------------------------------------RGNFTDEEDELI
IKLHEF-----------------LGN----------------------------------
----KWSLIA-GRLP--------------------------G---------RTDNEIKNY
WNTH--
>292_TraesCS5A02G111300.1#2
------------------------------------------------RGNFSDEEDELI
IKLHEF-----------------LGN----------------------------------
----KWSLIA-GRLP--------------------------G---------RTDNEIKNY
WNTH--
>296_TraesCS3B02G416400.1#2
------------------------------------------------RGNFTDDDDELI
IKLHAL-----------------LGN----------------------------------
----KWSLIA-GQLP--------------------------G---------RTDNEIKNY
WNTH--
>298_TraesCS3A02G384400.1#2
------------------------------------------------RGNFTDDDDELI
IKLHAL-----------------LGN----------------------------------
----KWSLIA-GQLP--------------------------G---------RTDNEIKNY
WNTH--
>302_TraesCS3D02G377300.1#2
------------------------------------------------RGNFTDDDDELI
IKLHAL-----------------LGN----------------------------------
----KWSLIA-GQLP--------------------------G---------RTDNEIKNY
WNTH--
>272_TraesCS1A02G268800.1#2
------------------------------------------------RGNFTDEEDELI
IRLHSL-----------------LGN----------------------------------
----KWSLIA-GQLP--------------------------G---------RTDNEIKNY
WNTH--
>358_TraesCS1B02G279400.1#2
------------------------------------------------RGNFTDDEDELI
IRLHSL-----------------LGN----------------------------------
----KWSLIA-GQLP--------------------------G---------RTDNEIKNY
WNTH--
>390_TraesCS1D02G268900.1#2
------------------------------------------------RGNFTDDEDELI
IRLHSL-----------------LGN----------------------------------
----KWSLIA-GQLP--------------------------G---------RTDNEIKNY
WNTH--
>141_TraesCS7B02G204800.1#2
------------------------------------------------RGRFSPEEEKLI
ISLHAI-----------------VGN----------------------------------
----RWAHIA-SHLP--------------------------G---------RTDNEIKNY
WNSW--
>143_TraesCS7D02G300000.1#2
------------------------------------------------RGRFSPEEEKLI
ISLHAI-----------------VGN----------------------------------
----RWAHIA-SHLP--------------------------G---------RTDNEIKNY
WNSW--
>171_TraesCS7A02G304500.1#2
------------------------------------------------RGRFSPEEEKLI
ISLHAI-----------------VGN----------------------------------
----RWAHIA-SHLP--------------------------G---------RTDNEIKNY
WNSW--
>218_TraesCS6D02G126900.1#2
------------------------------------------------RGPFSPEEERLI
LRLHAL-----------------IGN----------------------------------
----KWARIS-AHLP--------------------------G---------RTDNEIKNY
WNT---
>220_TraesCS6A02G137800.1#2
------------------------------------------------RGPFSPEEERLI
LRLHAL-----------------IGN----------------------------------
----KWARIS-AHLP--------------------------G---------RTDNEIKNY
WNT---
>294_TraesCS7A02G030700.1#2
------------------------------------------------RGLFTDDEEKLI
VHLHSL-----------------LGN----------------------------------
----KWSSIA-TKLP--------------------------G---------RTDNEIKNY
WNTHL-
>200_TraesCS4A02G459100.1#2
------------------------------------------------RGRFTDDEEKLI
IHLHSL-----------------LGN----------------------------------
----KWSSIA-TELP--------------------------G---------RTDNEIKNY
WNTHL-
>82_TraesCS4A02G459200.1#2
------------------------------------------------RGRFTEDEEKLI
IHLHSL-----------------LGN----------------------------------
----KWSSIA-TKLP--------------------------G---------RTDNEIKNY
WNTHL-
>111_TraesCS7D02G026900.1#2
------------------------------------------------RGRFTDDEEKLI
IHLHSL-----------------LGN----------------------------------
----KWSSIA-TKLP--------------------------G---------RTDNEIKNY
WNTHL-
>115_TraesCS4D02G359100.1#2
------------------------------------------------RGRFTDDEEKLI
IHLHSL-----------------LGN----------------------------------
----KWSSIA-TKLP--------------------------G---------RTDNEIKNY
WNTHL-
>186_TraesCS7D02G026800.1#2
------------------------------------------------RGRFTDDEEKLI
IHLHSL-----------------LGN----------------------------------
----KWSSIA-TKLP--------------------------G---------RTDNEIKNY
WNTHL-
>188_TraesCS7A02G030600.1#2
------------------------------------------------RGRFTDDEEKLI
IHLHSL-----------------LGN----------------------------------
----KWSSIA-TKLP--------------------------G---------RTDNEIKNY
WNTHL-
>238_TraesCS7A02G030800.1#2
------------------------------------------------RGRFTDDEEKLI
IHLHSL-----------------LGN----------------------------------
----KWSSIA-TKLP--------------------------G---------RTDNEIKNY
WNTHL-
>332_TraesCS7D02G027000.1#2
------------------------------------------------RGRFTDDEEKLI
IHLHSL-----------------LGN----------------------------------
----KWSSIA-TKLP--------------------------G---------RTDNEIKNY
WNTHL-
>718_TraesCS2D02G446300.1#2
------------------------------------------------RGNFSEEEERLI
ITLHAG-----------------LGN----------------------------------
----KWSTIA-THLD--------------------------G---------RTDNETKNY
WNTH--
>692_TraesCS2A02G447500.1#2
------------------------------------------------RGNFSDDEERLI
ITLHAG-----------------HGN----------------------------------
----KWATIA-THLE--------------------------G---------RTDNEIKNH
WNTH--
>636_TraesCS2B02G468000.2#2
------------------------------------------------RGNFSDDEERLI
ITLHAG-----------------LGN----------------------------------
----RWATIA-THLE--------------------------G---------RTDNEIKNY
WNTH--
>620_TraesCS2A02G447600.1#2
------------------------------------------------RGNFSDEEERLI
IALHAG-----------------LGN----------------------------------
----RWATIA-THLE--------------------------G---------RTDNEIKNY
WNTH--
>580_TraesCS2B02G467800.1#2
------------------------------------------------RGNFTEDEERLI
ITLHAS-----------------LGN----------------------------------
----KWATIA-THLE--------------------------G---------RTDNEIKNY
WNTH--
>484_TraesCS2D02G446400.1#2
------------------------------------------------RGNFSEEEERLI
ITLHAS-----------------LGN----------------------------------
----KWSTIA-THLE--------------------------G---------RTDNEIKNY
WNTH--
>516_TraesCS2D02G446000.1#2
------------------------------------------------RGNFTDDEERLI
INLHAS-----------------LGN----------------------------------
----KWSTIA-THLE--------------------------G---------RTDNEIKNY
WNTH--
>578_TraesCS2A02G447400.1#2
------------------------------------------------RGNFTDDEERLI
ITLHAS-----------------LGN----------------------------------
----KWSTIA-THLE--------------------------G---------RTDNEIKNY
WNTH--
>630_TraesCS2B02G467900.1#2
------------------------------------------------RGNFTDDEERLI
ITLHAG-----------------LGN----------------------------------
----KWSTIA-THLE--------------------------G---------RTDNEIKNY
WNTH--
>624_TraesCS2A02G447300.1#2
------------------------------------------------RGNFSDEEERLI
ITLHAG-----------------LGN----------------------------------
----KWSTIA-THLE--------------------------G---------RTDNEIKNY
WNTH--
>606_TraesCS2D02G446100.1#2
------------------------------------------------RGNFSDEEERLI
ITLHAG-----------------LGN----------------------------------
----KWATIA-THLK--------------------------G---------RTDNEIKNY
WNTH--
>600_TraesCS2A02G447200.1#2
------------------------------------------------RGNFSDEEERLI
ITLHAG-----------------LGN----------------------------------
----KWATIA-THLE--------------------------G---------RTDNEIKNY
WNTH--
>634_TraesCS2D02G446500.1#2
------------------------------------------------RGNFSDEEERLI
ITLHAG-----------------LGN----------------------------------
----KWATIA-THLE--------------------------G---------RTDNEIKNY
WNTH--
>544_TraesCS2A02G447100.1#2
------------------------------------------------RGNFTDEEERLI
ITLHAG-----------------LGN----------------------------------
----KWATIA-THLE--------------------------G---------RTDNEIKNY
WNTH--
>424_TraesCS2B02G467700.1#2
------------------------------------------------RGNFTDEEERLI
ITLHAG-----------------LGN----------------------------------
----KWSTIA-THLE--------------------------G---------RTDNEIKNY
WNTH--
>448_TraesCS2D02G445900.1#2
------------------------------------------------RGNFTDEEERLI
ITLHAS-----------------LGN----------------------------------
----KWSTIA-THLE--------------------------G---------RTDNEIKNY
WNTH--
>518_TraesCS6B02G265400.1#2
------------------------------------------------RGPFTAEEQKSI
VQLHGI-----------------VGN----------------------------------
----KWSMIA-AQLP--------------------------G---------RTDNEIKNY
WNTHL-
>520_TraesCS6D02G219500.1#2
------------------------------------------------RGPFTAEEQKSI
VQLHGI-----------------VGN----------------------------------
----KWSMIA-AQLP--------------------------G---------RTDNEIKNY
WNTHL-
>526_TraesCS6A02G236900.1#2
------------------------------------------------RGPFTAEEQKSI
VQLHGI-----------------VGN----------------------------------
----KWSMIA-AQLP--------------------------G---------RTDNEIKNY
WNTHL-
>386_TraesCS2D02G366400.1#2
------------------------------------------------RGPFTPEEHKSI
LQLHAI-----------------VGN----------------------------------
----KWSMIA-AQLP--------------------------G---------RTDNEIKNY
WNTNL-
>396_TraesCS2B02G387000.1#2
------------------------------------------------RGPFTPEEHKSI
LQLHAI-----------------VGN----------------------------------
----KWSMIA-AQLP--------------------------G---------RTDNEIKNY
WNTNL-
>452_TraesCS2A02G370000.1#2
------------------------------------------------RGPFTAEEHKSI
LQLHAI-----------------VGN----------------------------------
----KWSMIA-AQLP--------------------------G---------RTDNEIKNY
WNTNL-
>159_TraesCS2D02G324800.1#2
------------------------------------------------RGKFSLQEEQTI
IQLHAL-----------------LGN----------------------------------
----RWSAIA-THLP--------------------------K---------RTDNEIKNY
WNTHL-
>161_TraesCS2B02G343800.1#2
------------------------------------------------RGKFSLQEEQTI
IQLHAL-----------------LGN----------------------------------
----RWSAIA-THLP--------------------------K---------RTDNEIKNY
WNTHL-
>167_TraesCS2A02G338200.1#2
------------------------------------------------RGKFSLQEEQTI
IQLHAL-----------------LGN----------------------------------
----RWSAIA-THLP--------------------------K---------RTDNEIKNY
WNTHL-
>270_TraesCS2B02G583800.1#2
------------------------------------------------RGKFSLQEEQTI
IQLHAL-----------------LGN----------------------------------
----RWSAIA-THLS--------------------------R---------RTDNEIKNY
WNTHL-
>414_TraesCS2A02G552400.1#2
------------------------------------------------RGKFSLQEEQTI
IQLHAL-----------------LGN----------------------------------
----RWSAIA-THLS--------------------------R---------RTDNEIKNY
WNTHL-
>308_TraesCS2D02G209600.1#2
------------------------------------------------RGRFSFEEEETI
IQLHSI-----------------LGN----------------------------------
----KWSAIA-ARLP--------------------------G---------RTDNEIKNY
WNTH--
>352_TraesCS2A02G206400.1#2
------------------------------------------------RGRFSFEEEETI
IQLHSI-----------------LGN----------------------------------
----KWSAIA-ARLP--------------------------G---------RTDNEIKNY
WNTH--
>52_TraesCS6B02G349200.1#2
------------------------------------------------RGKFTPEEEQTI
LQLHSV-----------------LGN----------------------------------
----KWSAIA-KHLP--------------------------G---------RTDNEIKNF
WNTHL-
>54_TraesCS6A02G319000.1#2
------------------------------------------------RGKFTPEEEQTI
LQLHSV-----------------LGN----------------------------------
----KWSAIA-KHLP--------------------------G---------RTDNEIKNF
WNTHL-
>56_TraesCS6A02G318900.1#2
------------------------------------------------RGKFTPEEEQTI
LQLHSV-----------------LGN----------------------------------
----KWSAIA-KHLP--------------------------G---------RTDNEIKNF
WNTHL-
>58_TraesCS6B02G349100.1#2
------------------------------------------------RGKFTPEEEQTI
LQLHSV-----------------LGN----------------------------------
----KWSAIA-KHLP--------------------------G---------RTDNEIKNF
WNTHL-
>206_TraesCS6D02G298100.2#2
------------------------------------------------RGKFTPEEEQTI
LQLHSV-----------------LGN----------------------------------
----KWSAIA-KHLP--------------------------G---------RTDNEIKNF
WNTHL-
>66_TraesCS7D02G181400.1#2
------------------------------------------------RGKFSQEEEQTI
LQLHTI-----------------LGN----------------------------------
----KWSAIA-KHLP--------------------------G---------RTDNEIKNF
WNTHL-
>80_TraesCS7B02G085100.1#2
------------------------------------------------RGKFSQEEEQTI
LQLHTI-----------------LGN----------------------------------
----KWSAIA-KHLP--------------------------G---------RTDNEIKNF
WNTHL-
>74_TraesCS7A02G179900.1#2
------------------------------------------------RGKFSQEEEQTI
LQLHTV-----------------LGN----------------------------------
----KWSAIA-KHLP--------------------------G---------RTDNEIKNF
WNTHL-
>734_TraesCS5D02G326600.1#2
----------------------------------------------------TDDEERLV
VDLHAK-----------------LGN----------------------------------
----RWSKIA-AKLP--------------------------G---------RTDNEIKNH
WNTH--
>736_TraesCS5B02G320800.1#2
----------------------------------------------------TDDEERLV
VDLHAK-----------------LGN----------------------------------
----RWSKIA-AKLP--------------------------G---------RTDNEIKNH
WNTH--
>784_TraesCS5A02G320500.1#2
----------------------------------------------------TDDEERLV
VDLHAK-----------------LGN----------------------------------
----RWSKIA-AKLP--------------------------G---------RTDNEIKNH
WNTH--
>638_TraesCS7A02G205100.1#2
----------------------------------------------------SDEEQQLV
IDLHAQ-----------------LGN----------------------------------
----RWSKIA-AQLP--------------------------G---------RTDNEIKNH
WNTH--
>644_TraesCS7D02G208000.1#2
----------------------------------------------------SDEEQQLV
IDLHAQ-----------------LGN----------------------------------
----RWSKIA-AQLP--------------------------G---------RTDNEIKNH
WNTH--
>574_TraesCS6A02G294000.1#2
----------------------------------------------------SDDEEKLV
IDLHSQ-----------------LGN----------------------------------
----RWSKIA-ARLP--------------------------G---------RTDNEIKNH
WNTH--
>576_TraesCS6D02G274900.1#2
----------------------------------------------------SDDEEKLV
IDLHSQ-----------------LGN----------------------------------
----RWSKIA-ARLP--------------------------G---------RTDNEIKNH
WNTH--
>742_TraesCS6B02G324600.2#2
----------------------------------------------------SDDEEKLV
IDLHSQ-----------------LGN----------------------------------
----RWSKIA-ARLP--------------------------G---------RTDNEIKNH
WNTH--
>592_TraesCS5B02G203100.1#2
----------------------------------------------------SDEEEKTV
IDLHEQ-----------------LGN----------------------------------
----RWSKIA-SHLP--------------------------G---------RTDNEIKNH
WNTH--
>594_TraesCS5D02G210900.1#2
----------------------------------------------------SDEEEKTV
IDLHEQ-----------------LGN----------------------------------
----RWSKIA-SHLP--------------------------G---------RTDNEIKNH
WNTH--
>616_TraesCS5A02G205200.1#2
----------------------------------------------------SDEEEKTV
IDLHEQ-----------------LGN----------------------------------
----RWSKIA-SHLP--------------------------G---------RTDNEIKNH
WNTH--
>178_TraesCS2D02G444300.1#2
------------------------------------------------RGNFTVEEEETL
IKLHNM-----------------LGN----------------------------------
----KWSKIA-ACLP--------------------------G---------RTDNEIKNV
WNTHL-
>192_TraesCS2D02G444200.1#2
------------------------------------------------RGNFTVEEEETL
IKLHNM-----------------LGN----------------------------------
----KWSKIA-ACLP--------------------------G---------RTDNEIKNV
WNTHL-
>214_TraesCS2B02G466400.1#2
------------------------------------------------RGNFTVEEEETL
IKLHNM-----------------LGN----------------------------------
----KWSKIA-ACLP--------------------------G---------RTDNEIKNV
WNTHL-
>250_TraesCS2B02G466500.1#2
------------------------------------------------RGNFTVEEEETL
IKLHNM-----------------LGN----------------------------------
----KWSKIA-ACLP--------------------------G---------RTDNEIKNV
WNTHL-
>254_TraesCS2A02G445500.1#2
------------------------------------------------RGNFTVEEEETL
IKLHNM-----------------LGN----------------------------------
----KWSKIA-ACLP--------------------------G---------RTDNEIKNV
WNTHL-
>362_TraesCS6A02G265300.1#2
------------------------------------------------RGNFTAEEEATV
IKLHAL-----------------LGN----------------------------------
----KWSKIA-ACLP--------------------------G---------RTDNEIKNV
WNTHL-
>418_TraesCS6B02G292500.1#2
------------------------------------------------RGNFTAEEEATV
IKLHAL-----------------LGN----------------------------------
----KWSKIA-ACLP--------------------------G---------RTDNEIKNV
WNTHL-
>420_TraesCS6D02G249200.1#2
------------------------------------------------RGNFTAEEEATV
IKLHAL-----------------LGN----------------------------------
----KWSKIA-ACLP--------------------------G---------RTDNEIKNV
WNTHL-
>176_TraesCS1D02G154000.1#2
------------------------------------------------RGNFTADEEDRI
IRLHQA-----------------LGN----------------------------------
----RWSVIA-AQLP--------------------------G---------RTDNEIKNV
WHSHL-
>194_TraesCS1A02G155300.1#2
------------------------------------------------RGNFTADEEDLI
IRLHQT-----------------LGN----------------------------------
----RWSVIA-AQLP--------------------------G---------RTDNEIKNV
WHSHL-
>570_TraesCS1B02G172500.1#2
------------------------------------------------RGNFTADEEDLI
IRLHQA-----------------LGN----------------------------------
----RWSVIA-AQLP--------------------------G---------RTDNEIKNV
WHAH--
>596_TraesCS2D02G378400.2#2
------------------------------------------------RGNFTDEEEQSI
IQLHQL-----------------LGN----------------------------------
----RWSAIA-ARLP--------------------------G---------RTDNEIKNV
WHTHL-
>610_TraesCS2A02G381900.2#2
------------------------------------------------RGNFTDEEEQSI
IQLHQL-----------------LGN----------------------------------
----RWSAIA-ARLP--------------------------G---------RTDNEIKNV
WHTHL-
>406_TraesCS6D02G211200.1.cds1#2
------------------------------------------------RGNFTSDEEEAI
IQVHAM-----------------LGN----------------------------------
----RWSTIA-ARLP--------------------------G---------RTDNEIKNV
WHTHL-
>426_TraesCS6A02G224000.1.cds1#2
------------------------------------------------RGNFTSDEEEAI
IQLHAM-----------------LGN----------------------------------
----RWSTIA-ARLP--------------------------G---------RTDNEIKNV
WHTHL-
>546_TraesCS6A02G224100.1.cds1#2
------------------------------------------------RGNFTCEEEEAI
IQLHAM-----------------IGN----------------------------------
----RWSTIA-ARLP--------------------------G---------RTDNEIKNV
WHTHL-
>482_TraesCS6A02G224300.1.cds1#2
------------------------------------------------RGNFTSEEEEAI
IQLHAM-----------------LGN----------------------------------
----RWSTIA-ARLP--------------------------G---------RTDNEIKNV
WHTQ--
>622_TraesCS6D02G210800.1.cds1#2
------------------------------------------------RGNFTSEEEDAI
IQLDAM-----------------LGN----------------------------------
----RWSTIA-ARLP--------------------------G---------RTDNEIKNV
WHTHL-
>458_TraesCS6B02G257000.1.cds1#2
------------------------------------------------RGNFTGEEEDAI
IQLHAM-----------------LGN----------------------------------
----RWSTIA-ARLP--------------------------G---------RTDNEIKNV
WHTHL-
>460_TraesCS6A02G224400.1.cds1#2
------------------------------------------------RGNFTGEEEDAI
IQLHAM-----------------LGN----------------------------------
----RWSTIA-ARLP--------------------------G---------RTDNEIKNV
WHTHL-
>382_TraesCS6B02G257200.1.cds1#2
------------------------------------------------RGNFTSEEEEAI
IQLHAM-----------------LGN----------------------------------
----RWSTIA-ARLP--------------------------G---------RTDNEIKNV
WHTHL-
>462_TraesCS6D02G211400.1.cds1#2
------------------------------------------------RGNFTSEEEEAI
IQLHAM-----------------LGN----------------------------------
----RWSTIA-ARLP--------------------------G---------RTDNEIKNV
WHTHL-
>356_TraesCS6A02G224200.1.cds1#2
------------------------------------------------RGNFTSEEEDAI
IQLHAM-----------------LGN----------------------------------
----RWSTIA-ARLP--------------------------G---------RTDNEIKNV
WNTHL-
>374_TraesCS6D02G210500.1.cds1#2
------------------------------------------------RGNFTSEEEDAI
IQLHAM-----------------LGN----------------------------------
----RWSTIA-ARLP--------------------------G---------RTDNEIKNV
WHTHL-
>392_TraesCS6B02G257300.1.cds1#2
------------------------------------------------RGNFTSEEEDAI
IQLHAM-----------------LGN----------------------------------
----RWSTIA-ARLP--------------------------G---------RTDNEIKNV
WHTHL-
>394_TraesCS6D02G211100.1.cds1#2
------------------------------------------------RGNFTSEEEDAI
IQLHAM-----------------LGN----------------------------------
----RWSTIA-ARLP--------------------------G---------RTDNEIKNV
WHTHL-
>454_TraesCS6B02G257100.1.cds1#2
------------------------------------------------RGNFTSEEEDAI
IQLHAM-----------------LGN----------------------------------
----RWSTIA-ARLP--------------------------G---------RTDNEIKNV
WHTHL-
>536_TraesCS6D02G210900.1.cds1#2
------------------------------------------------RGNFTSEEEDAI
IQLHAM-----------------LGN----------------------------------
----RWSTIA-ARLP--------------------------G---------RTDNEIKNV
WHTHL-
>423_TraesCS2B02G467700.1#1
------------------------------------------------KGPWTEEEDKTL
VEHIKKH----------------GGK----------------------------------
VGS--WRGLP-KSA----------------------------------GLNRCGKSCRLR
WTNYL-
>579_TraesCS2B02G467800.1#1
------------------------------------------------KGPWTEEEDKTL
VEHIQKR----------------GGN----------------------------------
VGG--WRGLP-KTA----------------------------------GLNRCGKSCRLR
WTNYL-
>577_TraesCS2A02G447400.1#1
------------------------------------------------KGPWTEEEDKAL
MEHIQKR----------------GGN----------------------------------
VGS--WRSLP-KAA----------------------------------GLNRCGKSCRLR
WTNYL-
>483_TraesCS2D02G446400.1#1
------------------------------------------------KGPWTEEEDKAL
VEHIQKR----------------GGN----------------------------------
VGS--WRGLP-KAA----------------------------------GLNRCGKSCRLR
WNNYL-
>605_TraesCS2D02G446100.1#1
------------------------------------------------KGPWTEEEDKAL
VEHIQKR----------------GGN----------------------------------
VGS--WRGLP-KAA----------------------------------GLNRCGKSCRLR
WTNYL-
>623_TraesCS2A02G447300.1#1
------------------------------------------------KGPWTEEEDKAL
VEHIQKR----------------GGN----------------------------------
VGS--WRGLP-KAA----------------------------------GLNRCGKSCRLR
WTNYL-
>447_TraesCS2D02G445900.1#1
------------------------------------------------KGPWTEEEDKTL
VEYIQKR----------------GGN----------------------------------
VGS--WRGLP-KAA----------------------------------GLNRCGKSCRLR
WTNYL-
>515_TraesCS2D02G446000.1#1
------------------------------------------------KGPWTEEEDKTL
VEYIQKR----------------GGN----------------------------------
VGS--WRGLP-KAT----------------------------------GLNRCGKSCRLR
WTNYL-
>691_TraesCS2A02G447500.1#1
------------------------------------------------KGPWTEEEDKTL
VEHIQKR----------------GGH----------------------------------
VGS--WRGLP-KAA----------------------------------GLNRCCKSCRLR
WTNYL-
>629_TraesCS2B02G467900.1#1
------------------------------------------------KGPWTEEEDKTL
VEHIQKR----------------GGN----------------------------------
VGR--WRGLP-KAA----------------------------------GLNRCGKSCRLR
WTNYL-
>619_TraesCS2A02G447600.1#1
------------------------------------------------KGPWTEEEDKTL
VEHIQKR----------------GGH----------------------------------
VGS--WRGLP-KAA----------------------------------GLNRCGKSCRLR
WTNYL-
>633_TraesCS2D02G446500.1#1
------------------------------------------------KGPWTEEEDKTL
VEHIQKR----------------GGH----------------------------------
VGS--WRGLP-KAA----------------------------------GLNRCGKSCRLR
WTNYL-
>543_TraesCS2A02G447100.1#1
------------------------------------------------KGPWTEEEDKTL
VEHIQKR----------------GGN----------------------------------
VGS--WRRLP-KAA----------------------------------GLNRCGKSCRLR
WTNYL-
>599_TraesCS2A02G447200.1#1
------------------------------------------------KGPWTEEEDKTL
VEHIQKR----------------GGN----------------------------------
VGS--WRGLP-KAA----------------------------------GLNRCGKSCRLR
WTNYL-
>635_TraesCS2B02G468000.2#1
------------------------------------------------KGPWTEEEDKTL
VEHIQKR----------------GGN----------------------------------
VGS--WRGLP-KAA----------------------------------GLNRCGKSCRLR
WTNYL-
>717_TraesCS2D02G446300.1#1
------------------------------------------------KGPWTEEEDKTL
VEHIQKR----------------GGN----------------------------------
VGS--WRGLP-KAA----------------------------------GLNRCGKSCRLR
WTNYL-
>435_TraesCS7A02G021800.1#1
------------------------------------------------KGPWTVEEDILL
INYFQR-----------------HGN----------------------------------
GGN--WRTLP-QCA----------------------------------GLNRSGKSCRLR
WTNYL-
>807_TraesCS3D02G286300.1#1
------------------------------------------------RGPWSREEDAIL
RNFVRR-----------------FAN----------------------------------
AGN--WITLP-QKA----------------------------------GLNRCGKSCRLR
WLNYL-
>799_TraesCS3B02G320800.1#1
------------------------------------------------RGPWSREEDAIL
RNFVQR-----------------FAN----------------------------------
AGN--WITLP-QKA----------------------------------GLNRCGKSCRLR
WLNYL-
>805_TraesCS3A02G286600.1#1
------------------------------------------------RGPWSREEDAVL
RNFVQR-----------------FAN----------------------------------
AGN--WITLP-QKA----------------------------------GLNRCGKSCRLR
WLNYL-
>797_TraesCS5D02G242200.1#1
------------------------------------------------RGAWSREEDAIL
TTFVAR-----------------FAN----------------------------------
AGN--WTTLP-HKA----------------------------------GLRRCGKSCRLR
WLNYL-
>813_TraesCS4B02G366600.1#1
------------------------------------------------RGAWSREEDAIL
TGFVKR-----------------FAN----------------------------------
AGN--WMTLP-HKA----------------------------------GLNRCGKSCRLR
WLNYL-
>785_TraesCS4D02G360600.1#1
------------------------------------------------RGAWSREEDAIL
TVFVQR-----------------FAN----------------------------------
AGN--WMTLP-HKA----------------------------------GLNRCGKSCRLR
WLNYL-
>803_TraesCS5A02G534400.1#1
------------------------------------------------RGAWSREEDAIL
TGFVQR-----------------FAN----------------------------------
AGN--WMTLP-HKA----------------------------------GLNRCGKSCRLR
WLNYL-
>731_TraesCS5B02G216900.1#1
------------------------------------------------KGPWAAEEDAVL
RAYVAE-----------------HGT----------------------------------
AGN--WIALP-RKI----------------------------------GLNRCGKSCRLR
WLNYL-
>773_TraesCS5D02G225800.1#1
------------------------------------------------KGPWAAEEDAVL
RAYVAE-----------------HGT----------------------------------
AGN--WIALP-RKI----------------------------------GLNRCGKSCRLR
WLNYL-
>795_TraesCS5A02G217900.1#1
------------------------------------------------KGPWAAEEDAVL
RAYVAE-----------------HGT----------------------------------
AGN--WIALP-RKI----------------------------------GLNRCGKSCRLR
WLNYL-
>787_TraesCS2D02G068000.1#1
------------------------------------------------KGPWSPEEDAKL
KEFMDK-----------------HGT----------------------------------
GGN--WIALP-QKA----------------------------------GLRRCGKSCRLR
WLNYL-
>789_TraesCS2B02G082400.1#1
------------------------------------------------KGPWSPEEDAKL
KEFMDK-----------------HGT----------------------------------
GGN--WIALP-QKA----------------------------------GLRRCGKSCRLR
WLNYL-
>791_TraesCS2A02G069300.1#1
------------------------------------------------KGPWSPEEDAKL
KEFMDK-----------------HGT----------------------------------
GGN--WIALP-QKA----------------------------------GLRRCGKSCRLR
WLNYL-
>709_TraesCS7A02G414300.1#1
------------------------------------------------KGPWSPEEDRKL
KDYIHT-----------------HGT----------------------------------
GGN--WIALP-TKA----------------------------------GLKRCGKSCRLR
WLNYL-
>729_TraesCS7B02G314200.1#1
------------------------------------------------KGPWSPEEDRKL
KDYIHT-----------------HGT----------------------------------
GGN--WIALP-TKA----------------------------------GLKRCGKSCRLR
WLNYL-
>777_TraesCS7D02G407500.1#1
------------------------------------------------KGPWSPEEDRKL
KDYIHT-----------------NGT----------------------------------
GGN--WIALP-TKA----------------------------------GLKRCGKSCRLR
WLNYL-
>763_TraesCS1B02G265400.1#1
------------------------------------------------RGPWSPEEDAML
KAYIEE-----------------RGT----------------------------------
GNN--WIALP-HKI----------------------------------GLKRCGKSCRLR
WLNYL-
>767_TraesCS1A02G252600.1#1
------------------------------------------------RGPWSPEEDAML
KAYIEE-----------------RGT----------------------------------
GNN--WIALP-HKI----------------------------------GLKRCGKSCRLR
WLNYL-
>904_TraesCS1D02G252300.1#1
------------------------------------------------RGPWSPEEDAML
KAYIEE-----------------RGT----------------------------------
GNN--WIALP-HKI----------------------------------GLKRCGKSCRLR
WLNYL-
>737_TraesCS5A02G405800.1#1
------------------------------------------------KGPWSPEEDATL
KSYIEQ-----------------NGT----------------------------------
GGN--WIALP-QKI----------------------------------GLRRCGKSCRLR
WLNYL-
>759_TraesCS5B02G410500.1#1
------------------------------------------------KGPWSPEEDATL
KSYIEQ-----------------NGT----------------------------------
GGN--WIALP-QKI----------------------------------GLRRCGKSCRLR
WLNYL-
>761_TraesCS5D02G415800.1#1
------------------------------------------------KGPWSPEEDATL
KSYIEQ-----------------NGT----------------------------------
GGN--WIALP-QKI----------------------------------GLRRCGKSCRLR
WLNYL-
>749_TraesCS6B02G377400.1#1
------------------------------------------------KGPWSPEEDAKL
KAYIDE-----------------NGT----------------------------------
GGN--WIALP-QKI----------------------------------GLKRCGKSCRLR
WLNYL-
>753_TraesCS6A02G344700.1#1
------------------------------------------------KGPWSPEEDAKL
KAYIDE-----------------NGT----------------------------------
GGN--WIALP-QKI----------------------------------GLKRCGKSCRLR
WLNYL-
>755_TraesCS6D02G327300.1#1
------------------------------------------------KGPWSPEEDAKL
KAYIDE-----------------NGT----------------------------------
GGN--WIALP-QKI----------------------------------GLKRCGKSCRLR
WLNYL-
>745_TraesCS3A02G108000.1#1
------------------------------------------------RGPWSPEEDDAL
RDYMQL-----------------HGN----------------------------------
TGS--WITLP-NKA----------------------------------GLKRCGKSCRLR
WLNYL-
>739_TraesCS3B02G126800.1#1
------------------------------------------------RGPWSPEEDDAL
RDYMQR-----------------HGN----------------------------------
TGS--WITLP-SKA----------------------------------GLKRCGKSCRLR
WLNYL-
>747_TraesCS3D02G109800.1#1
------------------------------------------------RGPWSPEEDDAL
RDYMQR-----------------HGN----------------------------------
TGS--WITLP-NKA----------------------------------GLKRCGKSCRLR
WLNYL-
>894_TraesCS3A02G264900.1#1
------------------------------------------------RGPWAPEEDELL
RSYVRS-----------------HGA----------------------------------
VGN--WIALP-QKA----------------------------------GLNRCGKSCRLR
WLNYL-
>697_TraesCS3D02G265100.1#1
------------------------------------------------RGPWSPEEDELL
RSYVRS-----------------HGA----------------------------------
VGN--WIALP-QKA----------------------------------GLNRCGKSCRLR
WLNYL-
>705_TraesCS3B02G298200.1#1
------------------------------------------------RGPWSPEEDELL
RSYVRS-----------------HGA----------------------------------
VSN--WIALP-QKA----------------------------------GLNRCGKSCRLR
WLNYL-
>725_TraesCS1D02G387100.1#1
------------------------------------------------RGPWSPEEDEQL
RGYVRT-----------------HGI----------------------------------
GGN--WIALP-HKA----------------------------------GLNRCGKSCRLR
WLNYL-
>743_TraesCS1A02G379700.1#1
------------------------------------------------RGPWSPEEDEQL
RSYVRA-----------------NGV----------------------------------
GGN--WIALP-HKA----------------------------------GLNRCGKSCRLR
WLNYL-
>751_TraesCS1B02G401700.1#1
------------------------------------------------RGPWSPEEDEQL
RAYVRA-----------------NGF----------------------------------
GGN--WIALP-HKA----------------------------------GLNRCGKSCRLR
WLNYL-
>741_TraesCS6B02G324600.2#1
------------------------------------------------KGPWTAEEDQKL
VAFLLS-----------------HGH----------------------------------
-CC--WRLVP-KLA----------------------------------GQR---------
------
>569_TraesCS1B02G172500.1#1
------------------------------------------------RGAWSPGEDQRL
ADYIAR-----------------HGH----------------------------------
-PN--WRALP-KHA----------------------------------GLLLCGKSCRLR
WVNYL-
>555_TraesCS4B02G312100.1#1
------------------------------------------------RGPWSTEEDAKL
MNHVAK-----------------HGL----------------------------------
-GR--WSDIP-RLA----------------------------------GIERCGKSCRLR
WLNYL-
>703_TraesCS4A02G411900.1#1
------------------------------------------------RGPWSTEEDAKL
TNHIAK-----------------HGL----------------------------------
-GR--WSDIP-RLA----------------------------------GIERGGKSCRLR
WLNYL-
>707_TraesCS4D02G309700.1#1
------------------------------------------------RGPWSREEDAKL
TDHIAK-----------------HGL----------------------------------
-GR--WSDIP-RLA----------------------------------GIERGGKSCRLR
WLNYL-
>561_TraesCS5A02G101000.1#1
------------------------------------------------KGLWSPEEDERL
VAYMLR-----------------SGQ----------------------------------
-GS--WSDVA-RNA----------------------------------GLQRCGKSCRLR
WINYL-
>565_TraesCS5D02G113300.1#1
------------------------------------------------KGLWSPEEDERL
VAYMLR-----------------SGQ----------------------------------
-GS--WSDVA-RNA----------------------------------GLQRCGKSCRLR
WINYL-
>567_TraesCS5B02G105900.1#1
------------------------------------------------KGLWSPEEDERL
VAYMLR-----------------SGQ----------------------------------
-GS--WSDVA-RNA----------------------------------GLQRCGKSCRLR
WINYL-
>693_TraesCS2D02G367000.1#1
------------------------------------------------KGLWSPEEDQKL
RDFIVC-----------------YGH----------------------------------
-SC--WSTVP-VKA----------------------------------GLQRNGKSCRLR
WINYL-
>645_TraesCS2D02G366900.1#1
------------------------------------------------KGLWSPEEDQKL
RDFIVR-----------------YGH----------------------------------
-SC--WSTVP-VKA----------------------------------GLERNGKSCRLR
WINYL-
>601_TraesCS2D02G366800.1#1
------------------------------------------------KGLWSPEEDQKL
RDYIVR-----------------YGH----------------------------------
-SC--WSTVP-VKA----------------------------------GLQRNGKSCRLR
WINYL-
>603_TraesCS2A02G370300.1#1
------------------------------------------------KGLWSPEEDQKL
RDYIVR-----------------YGH----------------------------------
-SC--WSTVP-VKA----------------------------------GLQRNGKSCRLR
WINYL-
>613_TraesCS2B02G387700.1#1
------------------------------------------------KGLWSPEEDQKL
RDYIVR-----------------YGH----------------------------------
-SC--WSTVP-VKA----------------------------------GLQRNGKSCRLR
WINYL-
>681_TraesCS2B02G387300.1#1
------------------------------------------------KGLWSPEEDQKL
RDYIVR-----------------YGH----------------------------------
-SC--WSTVP-VKA----------------------------------GLQRNGKSCRLR
WINYL-
>607_TraesCS2A02G370700.1#1
------------------------------------------------KGLWSPEEDQKL
RDFIVR-----------------YGH----------------------------------
-SC--WSTVP-VKA----------------------------------GLQRNGKSCRLR
WINYL-
>625_TraesCS2B02G387800.1#1
------------------------------------------------KGLWSPEEDQKL
RDFIVR-----------------YGH----------------------------------
-SC--WSTVP-VKA----------------------------------GLQRNGKSCRLR
WINYL-
>627_TraesCS2B02G387500.1#1
------------------------------------------------KGLWSPEEDQKL
RDFIVR-----------------YGH----------------------------------
-SC--WSTVP-VKA----------------------------------GLQRNGKSCRLR
WINYL-
>687_TraesCS2A02G370400.1#1
------------------------------------------------KGLWSPEEDQKL
RDFIVR-----------------YGH----------------------------------
-SC--WSTVP-VKA----------------------------------GLQRNGKSCRLR
WINYL-
>487_TraesCS6A02G236700.1#1
------------------------------------------------KGLWSPEEDQKL
RDYILR-----------------HGH----------------------------------
-GC--WSALP-AKA----------------------------------GLQRNGKSCRLR
WINYL-
>493_TraesCS6B02G265200.1#1
------------------------------------------------KGLWSPEEDQKL
RDYILR-----------------HGH----------------------------------
-GC--WSALP-AKA----------------------------------GLQRNGKSCRLR
WINYL-
>495_TraesCS6D02G219300.1#1
------------------------------------------------KGLWSPEEDQKL
RDYILR-----------------HGH----------------------------------
-GC--WSALP-AKA----------------------------------GLQRNGKSCRLR
WINYL-
>491_TraesCS6D02G043600.1#1
------------------------------------------------KGLWSPEEDQRL
RDYILK-----------------HGL----------------------------------
-GC--WSAVP-AKA----------------------------------GLQRNGKSCRLR
WINYL-
>497_TraesCS6B02G053100.1#1
------------------------------------------------KGLWSPEEDQRL
RDYILK-----------------HGL----------------------------------
-GC--WSAVP-AKA----------------------------------GLQRNGKSCRLR
WINYL-
>523_TraesCS6A02G037700.1#1
------------------------------------------------KGLWSPEEDQRL
RDYILK-----------------HGL----------------------------------
-GC--WSAVP-AKA----------------------------------GLQRNGKSCRLR
WINYL-
>711_TraesCS3B02G109800.1#1
------------------------------------------------KGLWSPEEDERL
YTRITR-----------------HGV----------------------------------
-ST--WSSVA-QLA----------------------------------GLRRSGKSCRLR
WMNYL-
>713_TraesCS3D02G094500.1#1
------------------------------------------------KGLWSPEEDERL
YTRITR-----------------HGV----------------------------------
-ST--WSSVA-QLA----------------------------------GLRRSGKSCRLR
WMNYL-
>723_TraesCS3A02G094300.1#1
------------------------------------------------KGLWSPEEDERL
YTRITR-----------------HGV----------------------------------
-ST--WSSVA-QLA----------------------------------GLRRSGKSCRLR
WMNYL-
>140_TraesCS7B02G204800.1#1
------------------------------------------------RGLWSPEEDEKL
VRYITT-----------------HGY----------------------------------
-GC--WSEVP-EKA----------------------------------GLQRCGKSCRLR
WINYL-
>142_TraesCS7D02G300000.1#1
------------------------------------------------RGLWSPEEDEKL
VRYITT-----------------HGY----------------------------------
-GC--WSEVP-EKA----------------------------------GLQRCGKSCRLR
WINYL-
>170_TraesCS7A02G304500.1#1
-------------------------------------------------GLWSPEEDEKL
VRYITT-----------------HGY----------------------------------
-GC--WSEVP-EKA----------------------------------GLQRCGKSCRLR
WINYL-
>227_TraesCS3D02G251600.1#1
------------------------------------------------RGLWSPEEDEKL
VKYITA-----------------HGH----------------------------------
-GC--WSSVP-RQA----------------------------------GLQRCGKSCRLR
WINYL-
>231_TraesCS3A02G251200.1#1
------------------------------------------------RGLWSPEEDEKL
VKYITA-----------------HGH----------------------------------
-GC--WSSVP-RQA----------------------------------GLQRCGKSCRLR
WINYL-
>287_TraesCS2B02G252000.1#1
------------------------------------------------RGLWSPEEDERL
LRYITA-----------------HGH----------------------------------
-SC--WSAVP-KNA----------------------------------GLQRCGKSCRLR
WINYL-
>299_TraesCS2A02G230400.1#1
------------------------------------------------RGLWSPEEDEKL
LRYITA-----------------HGH----------------------------------
-SC--WSAVP-KNA----------------------------------GLQRCGKSCRLR
WINYL-
>303_TraesCS2D02G234000.1#1
------------------------------------------------RGLWSPEEDEKL
LRYITA-----------------HGH----------------------------------
-SC--WSAVP-KNA----------------------------------GLQRCGKSCRLR
WINYL-
>455_TraesCS1D02G371800.1#1
------------------------------------------------KGLWSPEEDEKL
YNHILR-----------------YGV----------------------------------
-GC--WSSVP-RLA----------------------------------GLHRCGKSCRLR
WLNYL-
>475_TraesCS1A02G366200.1#1
------------------------------------------------KGLWSPEEDEKL
YSHILR-----------------YGV----------------------------------
-GC--WSSVP-RLA----------------------------------GLHRCGKSCRLR
WLNYL-
>557_TraesCS1B02G383900.1#1
------------------------------------------------KGLWSPEEDEKL
YGHIIR-----------------YGV----------------------------------
-GC--WSSVP-RLA----------------------------------GLHRCGKSCRLR
WLNYL-
>563_TraesCS1B02G383800.1#1
------------------------------------------------KGLWSPEEDEKL
YGHIIR-----------------YGV----------------------------------
-GC--WSSVP-RLA----------------------------------GLHRCGKSCRLR
WLNYL-
>485_TraesCS3A02G200300.1#1
------------------------------------------------RGLWSPEEDEKL
YNHIIR-----------------YGV----------------------------------
-GC--WSSVP-RLA----------------------------------GLERCGKSCRLR
WINYL-
>501_TraesCS3B02G224500.1#1
------------------------------------------------RGLWSPEEDEKL
YNHIIR-----------------YGN----------------------------------
-GC--WSSVP-RLA----------------------------------GLERCGKSCRLR
WINYL-
>919_TraesCS1B02G384000.1#1
------------------------------------------------KGLWSPEKDEKL
YNHIIR-----------------HGV----------------------------------
-CC--WSSVP-RLA----------------------------------GVHRCGKSCRLR
WLNYL-
>509_TraesCS3B02G286500.1#1
------------------------------------------------KGLWSPEEDEKL
YNHIIR-----------------YGV----------------------------------
-GC--WSSVP-KLA----------------------------------GLQRCGKSCRLR
WINYL-
>513_TraesCS3D02G255400.1#1
------------------------------------------------KGLWSPEEDEKL
YNHIIR-----------------YGV----------------------------------
-GC--WSSVP-KLA----------------------------------GLQRCGKSCRLR
WINYL-
>905_TraesCS1D02G371600.1#1
------------------------------------------------KGLWSPEEDEKL
YNHIIR-----------------HVV----------------------------------
-GC--WSSVP-RLA----------------------------------GLNLCGKSCRLR
WINYL-
>611_TraesCS1A02G366300.1#1
------------------------------------------------KGLWSPVEDEKL
YNHIIR-----------------HGV----------------------------------
-GC--WSSVP-RLA----------------------------------GLHRCGKSCRFR
WLNYL-
>443_TraesCS1D02G371500.1#1
------------------------------------------------KGLWSPEEDAKL
YSHIIR-----------------HGV----------------------------------
-GC--WSSVP-RLA----------------------------------GLNRCGKSCRLR
WINYL-
>387_TraesCS1A02G366100.1#1
------------------------------------------------KGLWSPEEDEKL
YNHIIR-----------------HGV----------------------------------
-GC--WSSVP-RLA----------------------------------GLNRCGKSCRLR
WINYL-
>421_TraesCS1B02G383700.1#1
------------------------------------------------KGLWSPEEDEKL
YNHIIR-----------------HGV----------------------------------
-GC--WSSVP-RLA----------------------------------GLNRCGKSCRLR
WINYL-
>437_TraesCS1D02G371700.1#1
------------------------------------------------KGLWSPEEDEKL
YNHIIR-----------------HGV----------------------------------
-GC--WSSVP-RLA----------------------------------GLNRCGKSCRLR
WINYL-
>445_TraesCS1B02G383600.1#1
------------------------------------------------KGLWSPEEDEKL
YNHIIR-----------------HGV----------------------------------
-GC--WSSVP-RLA----------------------------------GLNRCGKSCRLR
WINYL-
>465_TraesCS1D02G371400.1#1
------------------------------------------------KGLWSPEEDEKL
YNHIIR-----------------HGV----------------------------------
-GC--WSSVP-RLA----------------------------------GLNRCGKSCRLR
WINYL-
>597_TraesCS1A02G365900.1#1
------------------------------------------------KGLWSPEEDEKL
YNHIIR-----------------HGV----------------------------------
-GC--WSSVP-RLA----------------------------------GLNRCGKSCRLR
WINYL-
>415_TraesCS1D02G371900.1#1
------------------------------------------------KGLWSPEEDEKL
YNHIIR-----------------HGV----------------------------------
-GC--WSSVP-RLA----------------------------------GLHRCGKSCRLR
WLNYL-
>669_TraesCS2A02G152900.1#1
------------------------------------------------RGLWSPEDDEKL
MNHVAQ-----------------YGY----------------------------------
-GC--WSSIA-KIA----------------------------------GLERCGKSCRLR
WMHYL-
>277_TraesCS2B02G178000.1#1
------------------------------------------------RGLWSPEEDEKL
MNHVAQ-----------------YGY----------------------------------
-GC--WSSVA-KIA----------------------------------GLERCGKSCRLR
WMNYL-
>667_TraesCS2D02G158300.1#1
------------------------------------------------RGLWSPEEDEKL
MNHVAQ-----------------YGY----------------------------------
-GC--WSSVA-KIA----------------------------------GLERCGKSCRLR
WMHYL-
>661_TraesCS1D02G084400.1#1
------------------------------------------------KGLWSPEEDEKL
MNHITK-----------------HGH----------------------------------
-GC--WSSVP-KLA----------------------------------GLQRCGKSCRLR
WINYL-
>663_TraesCS1B02G100600.1#1
------------------------------------------------KGLWSPEEDEKL
MNHITK-----------------HGH----------------------------------
-GC--WSSVP-KLA----------------------------------GLQRCGKSCRLR
WINYL-
>689_TraesCS1A02G083100.2#1
------------------------------------------------KGLWSPEEDEKL
MNHITK-----------------HGH----------------------------------
-GC--WSSVP-KLA----------------------------------GLQRCGKSCRLR
WINYL-
>285_TraesCS7D02G340300.1#1
------------------------------------------------RGLWSPEEDEKL
MNHIAM-----------------YGH----------------------------------
-GC--WSSVP-KLA----------------------------------GLERCGKSCRLR
WINYL-
>289_TraesCS7B02G244200.1#1
------------------------------------------------RGLWSPEEDEKL
MNHIAM-----------------YGH----------------------------------
-GC--WSSVP-KLA----------------------------------GLERCGKSCRLR
WINYL-
>343_TraesCS2B02G177900.1#1
------------------------------------------------RGLWSPEEDEKL
MNHIAK-----------------YGN----------------------------------
-GC--WSSIP-KIA----------------------------------GLERCGKSCRLR
WINYL-
>379_TraesCS2D02G158200.1#1
------------------------------------------------RGLWSPEEDEKL
MNHIAK-----------------YGN----------------------------------
-GC--WSSVP-KIA----------------------------------GLERCGKSCRLR
WINYL-
>401_TraesCS2A02G152700.1#1
------------------------------------------------RGLWSPEEDEKL
MNHIAK-----------------YGN----------------------------------
-GC--WSSVP-KIA----------------------------------GLERCGKSCRLR
WINYL-
>809_TraesCS7B02G139400.1#1
------------------------------------------------KGPWTAEEDEVL
HQHVRE-----------------HGP----------------------------------
-RE--WSSIR-SK----------------------------------GLLPRTGKSCRLR
WVN---
>811_TraesCS7A02G251700.1#1
------------------------------------------------KGPWTAEEDEVL
HQHVRE-----------------HGP----------------------------------
-RE--WSSIR-SK----------------------------------GLLPRTGKSCRLR
WVN---
>821_TraesCS2B02G434400.1#1
------------------------------------------------KGPWMAEEDAVL
LEHVRT-----------------HGP----------------------------------
-RD--WSSIR-SK----------------------------------GALQRTGKSCRLR
WVN---
>823_TraesCS2A02G415400.1#1
------------------------------------------------KGPWMAEEDAVL
LEHVRT-----------------HGP----------------------------------
-RD--WSSIR-SK----------------------------------GALQRTGKSCRLR
WVN---
>825_TraesCS2D02G412500.1#1
------------------------------------------------KGPWMAEEDSVL
LEHVRT-----------------HGP----------------------------------
-RD--WSSIR-SK----------------------------------GALQRTGKSCRLR
WVN---
>449_TraesCS4A02G467100.1#1
------------------------------------------------KGPWTPEEDKLL
VDYIQK-----------------NGM----------------------------------
-GN--WGAIR-RL----------------------------------TGLDRCSKSCRLR
WTRHL-
>203_TraesCS4B02G344000.1#1
------------------------------------------------KGPWTALEDRLL
TEYVQQ-----------------QGE----------------------------------
-GS--WNSVA-KL----------------------------------TGLRRSGKSCRLR
WVNYL-
>245_TraesCS4D02G339100.1#1
------------------------------------------------KGPWTALEDRLL
TEYVQQ-----------------QGE----------------------------------
-GS--WNSVA-KL----------------------------------TGLRRSGKSCRLR
WVNYL-
>255_TraesCS5A02G512700.1#1
------------------------------------------------KGPWTALEDRLL
TEYVQQ-----------------QGE----------------------------------
-GS--WNSVA-KL----------------------------------TGLRRSGKSCRLR
WVNYL-
>148_TraesCS2D02G361600.1#1
------------------------------------------------KGPWTTQEDKLL
LDHVAQ-----------------HGE----------------------------------
-GR--WNSVS-KL----------------------------------TGLKRSGKSCRLR
WVNYL-
>152_TraesCS2B02G381800.1#1
------------------------------------------------KGPWTTQEDKLL
LDHVAQ-----------------HGE----------------------------------
-GR--WNSVS-KL----------------------------------TGLKRSGKSCRLR
WVNYL-
>156_TraesCS2A02G363800.1#1
------------------------------------------------KGPWTTQEDKLL
LDHVAQ-----------------HGE----------------------------------
-GR--WNSVS-KL----------------------------------TGLKRSGKSCRLR
WVNYL-
>201_TraesCS6A02G227700.1#1
------------------------------------------------KGPWTAQEDKLL
LGYVRQ-----------------QGD----------------------------------
-GR--WNSVA-KL----------------------------------TGLKRSGKSCRLR
WVNYL-
>215_TraesCS6D02G207300.1#1
------------------------------------------------KGPWTAQEDKLL
LGYVRQ-----------------QGD----------------------------------
-GR--WNSVA-KL----------------------------------TGLKRSGKSCRLR
WVNYL-
>241_TraesCS6B02G254200.1#1
------------------------------------------------KGPWTAQEDKLL
LGYVRQ-----------------QGE----------------------------------
-GR--WNSVA-KL----------------------------------TGLKRSGKSCRLR
WVNYL-
>585_TraesCS7D02G130100.1#1
------------------------------------------------KGPWTTAEDALL
VNHVRQ-----------------HGE----------------------------------
-GN--WNAVQ-RI----------------------------------TGLLRCGKSCRLR
WTNHL-
>587_TraesCS7A02G130700.1#1
------------------------------------------------KGPWTTAEDALL
VNHVRQ-----------------HGE----------------------------------
-GN--WNAVQ-RI----------------------------------TGLLRCGKSCRLR
WTNHL-
>589_TraesCS7B02G031000.1#1
------------------------------------------------KGPWTTAEDALL
VNHVRQ-----------------HGE----------------------------------
-GN--WNAVQ-RI----------------------------------TGLLRCGKSCRLR
WTNHL-
>217_TraesCS6D02G126900.1#1
------------------------------------------------KGPWTPDEDQLL
VEHVRR-----------------HGE----------------------------------
-GS--WNAVR-RE----------------------------------TGLLRCGKSCRLR
WANHL-
>219_TraesCS6A02G137800.1#1
------------------------------------------------KGPWTPDEDQLL
VEHVRR-----------------HGE----------------------------------
-GS--WNAVR-RE----------------------------------TGLLRCGKSCRLR
WANHL-
>685_TraesCS7B02G357900.1#1
------------------------------------------------KGPWTQAEDQVL
LDHVRR-----------------HGE----------------------------------
-GN--WNAVR-RE----------------------------------TGLQRCGKSCRLR
WANHL-
>719_TraesCS7A02G458700.1#1
------------------------------------------------KGPWTQAEDRVL
LDHVRR-----------------HGE----------------------------------
-GN--WNAVR-RE----------------------------------TGLQRCGKSCRLR
WANHL-
>727_TraesCS7D02G446700.1#1
------------------------------------------------KGPWTQAEDRVL
LDHVRR-----------------HGE----------------------------------
-GN--WNAVR-RE----------------------------------TGLQRCGKSCRLR
WANHL-
>507_TraesCS7D02G373400.1#1
------------------------------------------------KGPWTSDEDQRL
RTYVEA-----------------HGE----------------------------------
-GN--WNQVQ-RN----------------------------------AGLNRCGKSCRLR
WANHL-
>511_TraesCS7A02G377100.1#1
------------------------------------------------KGPWTSDEDQRL
RTYVEA-----------------HGE----------------------------------
-GN--WNQVQ-RN----------------------------------AGLNRCGKSCRLR
WANHL-
>539_TraesCS7B02G278400.1#1
------------------------------------------------KGPWTSDEDQRL
RTYVEA-----------------HGE----------------------------------
-GN--WNQVQ-RN----------------------------------AGLNRCGKSCRLR
WANHL-
>319_TraesCS3B02G367500.2#1
------------------------------------------------KGPWTSAEDAIL
VDYVKK-----------------HGE----------------------------------
-GN--WNAVQ-KN----------------------------------TGLFRCGKSCRLR
WANHL-
>329_TraesCS3A02G336500.1#1
------------------------------------------------KGPWTSAEDAIL
VDYVKK-----------------HGE----------------------------------
-GN--WNAVQ-KN----------------------------------TGLFRCGKSCRLR
WANHL-
>333_TraesCS3D02G329400.1#1
------------------------------------------------KGPWTSAEDAIL
VDYVKK-----------------HGE----------------------------------
-GN--WNAVQ-KN----------------------------------TGLFRCGKSCRLR
WANHL-
>529_TraesCS1D02G307500.2#1
------------------------------------------------KGPWTPAEDAIL
EAYVKK-----------------HGV----------------------------------
-QN--WNVVQ-KD----------------------------------TGLLRCGKSCRLR
WANHL-
>531_TraesCS1B02G318800.3#1
------------------------------------------------KGPWTPAEDAIL
EAYVKK-----------------HGV----------------------------------
-QN--WNVVQ-KD----------------------------------TGLLRCGKSCRLR
WANHL-
>533_TraesCS1A02G308100.2#1
------------------------------------------------KGPWTPAEDAIL
EAYVKK-----------------HGV----------------------------------
-QN--WNVVQ-KD----------------------------------TGLLRCGKSCRLR
WANHL-
>205_TraesCS6D02G298100.2#1
------------------------------------------------KGPWTSEEDQKL
TDYIEK-----------------HGH----------------------------------
-GS--WRALP-KL----------------------------------AGTQRTP------
------
>699_TraesCS1D02G043300.1#1
------------------------------------------------KGPWTENEDAQL
VWFVRL-----------------LGE----------------------------------
-RR--WDFLA-QV----------------------------------SGLRRTGKSCRLR
WVNYL-
>701_TraesCS1B02G055200.1#1
------------------------------------------------KGPWTENEDAQL
VWFVRL-----------------LGE----------------------------------
-RR--WDFLA-QV----------------------------------SGLRRTGKSCRLR
WVNYL-
>771_TraesCS1A02G042700.1#1
------------------------------------------------KGPWAENEDAQL
VWFVRL-----------------LGE----------------------------------
-RR--WDFLA-QV----------------------------------SGLRRTGKSCRLR
WVNYL-
>499_TraesCS3A02G535100.1#1
------------------------------------------------KGPWTEQEDMKL
AWFVRL-----------------FGE----------------------------------
-RR--WDFLA-KV----------------------------------SGLNRTGKSCRLR
WVNYL-
>505_TraesCS3B02G612200.2#1
------------------------------------------------KGPWTEQEDMKL
AWFVRL-----------------FGE----------------------------------
-RR--WDFLA-KV----------------------------------SGLNRTGKSCRLR
WVNYL-
>547_TraesCS3D02G540600.1#1
------------------------------------------------KGPWTEQEDMKL
AWFVRL-----------------FGE----------------------------------
-RR--WDFLA-KV----------------------------------SGLNRTGKSCRLR
WVNYL-
>221_TraesCS5B02G089200.1#1
------------------------------------------------KGPWTEQEDMQL
VCTVRL-----------------FGE----------------------------------
-RR--WDFIA-KV----------------------------------SGLNRTGKSCRLR
WVNYL-
>223_TraesCS5D02G095600.1#1
------------------------------------------------KGPWTEQEDMQL
VCTVRL-----------------FGE----------------------------------
-RR--WDFIA-KV----------------------------------SGLNRTGKSCRLR
WVNYL-
>225_TraesCS5A02G083100.1#1
------------------------------------------------KGPWTEQEDMQL
VCTVRL-----------------FGE----------------------------------
-RR--WDFIA-KV----------------------------------SGLNRTGKSCRLR
WVNYL-
>130_TraesCS4A02G173300.2#1
------------------------------------------------KGPWTEQEDLQL
VCTVRL-----------------FGD----------------------------------
-HR--WDFVA-KV----------------------------------SGLNRTGKSCRLR
WVNYL-
>136_TraesCS4B02G143700.1#1
------------------------------------------------KGPWTEQEDLQL
VCTVRL-----------------FGD----------------------------------
-RR--WDFVA-KV----------------------------------SGLNRTGKSCRLR
WVNYL-
>138_TraesCS4D02G142300.1#1
------------------------------------------------KGPWTEQEDLQL
VCTVRL-----------------FGD----------------------------------
-RR--WDFVA-KV----------------------------------SGLNRTGKSCRLR
WVNYL-
>321_TraesCS4A02G113000.1#1
------------------------------------------------KGPWTAEEDAKL
LAYTSN-----------------HGT----------------------------------
-GN--WTSVP-QR----------------------------------AGLKRCGKSCRLR
YTNYL-
>325_TraesCS4D02G192400.1#1
------------------------------------------------KGPWTAEEDAKL
LAYTSN-----------------HGT----------------------------------
-GN--WTSVP-QR----------------------------------AGLKRCGKSCRLR
YTNYL-
>327_TraesCS4B02G191200.1#1
------------------------------------------------KGPWTAEEDAKL
LAYTSN-----------------HGT----------------------------------
-GN--WTSVP-QR----------------------------------AGLKRCGKSCRLR
YTNYL-
>311_TraesCS3D02G223700.1#1
------------------------------------------------KGPWTLEEDLIL
VGYISH-----------------HGE----------------------------------
-GS--WDNLA-RS----------------------------------AGLNRNGKSCRLR
WLNYL-
>441_TraesCS3A02G229500.1#1
------------------------------------------------KGPWTLEEDLIL
VGYISH-----------------HGE----------------------------------
-GS--WDNLA-RS----------------------------------AGLNRNGKSCRLR
WLNYL-
>377_TraesCS3B02G258800.1#1
------------------------------------------------KGPWTLEEDLIL
VGYISQ-----------------HGE----------------------------------
-GS--WDNLA-RS----------------------------------AGLNRNGKSCRLR
WLNYL-
>571_TraesCS3B02G453300.1.cds1#1
------------------------------------------------RGPWTMEEDALL
AGHIAA-----------------HGE----------------------------------
-GR--WNELA-CA----------------------------------AGLRRTGKSCRLR
WLNYL-
>347_TraesCS3A02G418100.1.cds1#1
------------------------------------------------RGPWTMEEDALL
AGHIAK-----------------HGE----------------------------------
-GR--WNELA-SA----------------------------------AGLRRTGKSCRLR
WLNYL-
>407_TraesCS3D02G413700.1.cds1#1
------------------------------------------------RGPWTMEEDALL
AGHIAK-----------------HGE----------------------------------
-GR--WNELA-CA----------------------------------AGLRRTGKSCRLR
WLNYL-
>371_TraesCS1A02G406600.1#1
------------------------------------------------KGPWTMEEDLVL
ANYVAA-----------------NGE----------------------------------
-GA--WNSLA-RA----------------------------------AGLNRTGKSCRLR
WLNYL-
>549_TraesCS1D02G415000.1#1
------------------------------------------------KGPWTMEEDLVL
ANYVAA-----------------NGE----------------------------------
-GA--WNSLA-RA----------------------------------AGLNRTGKSCRLR
WLNYL-
>893_TraesCS1B02G436800.1#1
------------------------------------------------KGPWTMEEDLVL
ADYVAA-----------------NGE----------------------------------
-GA--WNSLA-RA----------------------------------AGLNRTGKSCRLR
WLNYL-
>471_TraesCS3D02G036200.1#1
------------------------------------------------RGPWTLEEDNLL
MSYIAC-----------------HGE----------------------------------
-GR--WNLLA-RC----------------------------------SGLKRTGKSCRLR
WLNYL-
>473_TraesCS3A02G044700.1#1
------------------------------------------------RGPWTLEEDNLL
MSYIAC-----------------HGE----------------------------------
-GR--WNLLA-RC----------------------------------SGLKRTGKSCRLR
WLNYL-
>477_TraesCS3B02G039100.1#1
------------------------------------------------RGPWTLEEDNLL
MSYIAC-----------------HGE----------------------------------
-GR--WNLLA-RC----------------------------------SGLKRTGKSCRLR
WLNYL-
>85_TraesCS1D02G078600.1#1
------------------------------------------------RGPWTAEEDMLL
VDYISK-----------------HGE----------------------------------
-GR--WNSLA-RC----------------------------------AGLRRTGKSCRLR
WLNYL-
>87_TraesCS1A02G076200.1#1
------------------------------------------------RGPWTAEEDMLL
VDYISK-----------------HGE----------------------------------
-GR--WNSLA-RC----------------------------------AGLRRTGKSCRLR
WLNYL-
>89_TraesCS1B02G094500.1#1
------------------------------------------------RGPWTAEEDMLL
VDYISK-----------------HGE----------------------------------
-GR--WNSLA-RC----------------------------------AGLRRTGKSCRLR
WLNYL-
>831_TraesCS3D02G014800.1#1
------------------------------------------------RGAWTAEEDLLL
VDYISR-----------------HGE----------------------------------
-GR--WNSLA-RC----------------------------------AGLRRTGKSCRLR
WLNNL-
>305_TraesCS2A02G097200.1.cds1#1
------------------------------------------------RGPWTVEEDVLL
ANYIAA-----------------NGE----------------------------------
-GR--WNALA-RR----------------------------------AGLKRTGKSCRLR
WLNYL-
>309_TraesCS2D02G096000.1.cds1#1
------------------------------------------------RGPWTVEEDVLL
ANYIAA-----------------NGE----------------------------------
-GR--WNALA-RR----------------------------------AGLKRTGKSCRLR
WLNYL-
>313_TraesCS2B02G112600.1.cds1#1
------------------------------------------------RGPWTVEEDVLL
ANYIAA-----------------NGE----------------------------------
-GR--WNALA-RR----------------------------------AGLKRTGKSCRLR
WLNYL-
>179_TraesCS4B02G179500.1#1
------------------------------------------------RGPWTVEEDILL
VNYIAA-----------------HGE----------------------------------
-GR--WNSLA-RS----------------------------------AGLKRTGKSCRLR
WLNYL-
>183_TraesCS4A02G124900.1#1
------------------------------------------------RGPWTVEEDILL
VNYIAA-----------------HGE----------------------------------
-GR--WNSLA-RS----------------------------------AGLKRTGKSCRLR
WLNYL-
>189_TraesCS4D02G181100.1#1
------------------------------------------------RGPWTVEEDILL
VNYIAA-----------------HGE----------------------------------
-GR--WNSLA-RS----------------------------------AGLKRTGKSCRLR
WLNYL-
>126_TraesCS4A02G172200.1#1
------------------------------------------------RGPWTVDEDLTL
INYIAD-----------------HGE----------------------------------
-GR--WNALA-RA----------------------------------AGLRRTGKSCRLR
WLNYL-
>128_TraesCSU02G069000.1#1
------------------------------------------------RGPWTVDEDLTL
INYIAD-----------------HGE----------------------------------
-GR--WNALA-RA----------------------------------AGLRRTGKSCRLR
WLNYL-
>134_TraesCS4D02G142900.1#1
------------------------------------------------RGPWTVDEDLTL
INYIAD-----------------HGE----------------------------------
-GR--WNALA-RA----------------------------------AGLRRTGKSCRLR
WLNYL-
>104_TraesCS5B02G093000.1#1
------------------------------------------------RGPWTVEEDLTL
VNYIAD-----------------HGD----------------------------------
-GR--WNSLA-RA----------------------------------AGLKRTGKSCRLR
WLNYL-
>106_TraesCS5D02G099100.1#1
------------------------------------------------RGPWTVEEDLTL
VNYIAD-----------------HGD----------------------------------
-GR--WNSLA-RA----------------------------------AGLKRTGKSCRLR
WLNYL-
>124_TraesCS5A02G087100.1#1
------------------------------------------------RGPWTVEEDLTL
VNYIAD-----------------HGD----------------------------------
-DR--WNSLA-RA----------------------------------AGLKRTGKSCRLR
WLNYL-
>345_TraesCS4D02G319800.1#1
------------------------------------------------RGAWTSKEDETL
ASYVKA-----------------HGE----------------------------------
-GR--WKQVP-LK----------------------------------AGLRRCGKSCRLR
WLNYL-
>427_TraesCS5A02G495500.1#1
------------------------------------------------RGAWTSKEDETL
ASYIKA-----------------HGE----------------------------------
-GR--WKEVP-LK----------------------------------AGLRRCGKSCRLR
WLNYL-
>503_TraesCS4B02G323300.1#1
------------------------------------------------RGAWTSKEDQTL
ASYIKA-----------------HGE----------------------------------
-GR--WKEVP-LK----------------------------------AGLRRCGKSCRLR
WLNYL-
>359_TraesCS4D02G319700.1#1
------------------------------------------------RGAWTSKEDDTL
ASYVKA-----------------HGE----------------------------------
-GR--WKEVP-LK----------------------------------AGLQRCGKSCRLR
WLNYL-
>383_TraesCS4D02G224500.1#1
------------------------------------------------RGAWTGKEDETL
ASYVKA-----------------HGE----------------------------------
-GR--WNEVP-QR----------------------------------AGLRRCGKSCRLR
WLNYL-
>551_TraesCS7D02G166500.1#1
------------------------------------------------RGAWTSKEDEIL
ASYVKA-----------------HGE----------------------------------
-GR--WRELP-QR----------------------------------AGLRRCGKSCRLR
WLNYL-
>553_TraesCS7B02G070400.1#1
------------------------------------------------RGAWTSKEDEIL
ASYVKA-----------------HGE----------------------------------
-GR--WRELP-QR----------------------------------AGLRRCGKSCRLR
WLNYL-
>559_TraesCS7A02G165700.1#1
------------------------------------------------RGAWTSKEDEIL
ASYVKA-----------------HGE----------------------------------
-GR--WRELP-QR----------------------------------AGLRRCGKSCRLR
WLNYL-
>631_TraesCS3A02G257800.1#1
------------------------------------------------RGPWTAEEDEVL
ARFVAR-----------------EGE----------------------------------
-GR--WRTLP-RR----------------------------------AGLLRCGKSCRLR
WMNYL-
>639_TraesCS3D02G257800.1#1
------------------------------------------------RGPWTAEEDEVL
ARFVAR-----------------EGE----------------------------------
-GR--WRTLP-RR----------------------------------AGLLRCGKSCRLR
WMNYL-
>283_TraesCS1D02G021700.1#1
------------------------------------------------RGRWTAKEDDTL
AKYIAR-----------------HGE----------------------------------
-GS--WRSLP-QN----------------------------------AGLLRCGKSCRLR
WVNYL-
>527_TraesCS1B02G005200.1#1
------------------------------------------------RGKWTAKEDDTL
AKYIAG-----------------HGE----------------------------------
-GS--WRSLP-KNAASHC--------------------------INTAGLLRCGNSCRLR
WVNYL-
>175_TraesCS1D02G154000.1#1
------------------------------------------------RGAWSPEEDQRL
ADYIAQ-----------------HGH----------------------------------
-SN--WRALP-KHA----------------------------------GLLRCGKSCRLR
WVNYL-
>361_TraesCS6A02G265300.1#1
------------------------------------------------RGSWTPQEDMRL
IAYIQK-----------------HGH----------------------------------
-AN--WRALP-RQA----------------------------------GLLRCGKSCRLR
WINYL-
>417_TraesCS6B02G292500.1#1
------------------------------------------------RGSWTPQEDMRL
IAYIQK-----------------HGH----------------------------------
-AN--WRALP-RQA----------------------------------GLLRCGKSCRLR
WINYL-
>419_TraesCS6D02G249200.1#1
------------------------------------------------RGSWTPQEDMRL
IAYIQK-----------------HGH----------------------------------
-AN--WRALP-RQA----------------------------------GLLRCGKSCRLR
WINYL-
>249_TraesCS2B02G466500.1#1
------------------------------------------------RGSWTPEEDMRL
IAYIQK-----------------FGH----------------------------------
-AN--WRALP-KQA----------------------------------GLLRCGKSCRLR
WINYL-
>253_TraesCS2A02G445500.1#1
------------------------------------------------RGSWTPEEDMRL
IAYIQK-----------------FGH----------------------------------
-AN--WRALP-KQA----------------------------------GLLRCGKSCRLR
WINYL-
>213_TraesCS2B02G466400.1#1
------------------------------------------------RGSWTPEEDMRL
IAYIQQ-----------------YGH----------------------------------
-AN--WRALP-KQA----------------------------------GLLRCGKSCRLR
WINYL-
>177_TraesCS2D02G444300.1#1
------------------------------------------------RGSWTPEEDMRL
IAYIHK-----------------YGH----------------------------------
-AN--WRALP-KQA----------------------------------GLLRCGKSCRLR
WINYL-
>191_TraesCS2D02G444200.1#1
------------------------------------------------RGSWTPEEDMRL
IAYIQK-----------------YGH----------------------------------
-AN--WRALP-KQA----------------------------------GLLRCGKSCRLR
WINYL-
>595_TraesCS2D02G378400.2#1
------------------------------------------------RGPWTPEEDKIL
VAHIHS-----------------HGH----------------------------------
-SN--WRALP-KQA----------------------------------G-----------
------
>609_TraesCS2A02G381900.2#1
------------------------------------------------RGPWTPEEDKIL
VAHIHS-----------------HGH----------------------------------
-GN--WRALP-KQA----------------------------------------------
------
>655_TraesCS2B02G399200.1#1
------------------------------------------------RGPWTPEEDKIL
VAHIHS-----------------HGH----------------------------------
-GN--WRALP-KQA----------------------------------GLLRCGKSCRLR
WINYL-
>535_TraesCS6D02G210900.1.cds1#1
------------------------------------------------RGPWTVEEDMTL
VAHIEQ-----------------HGH----------------------------------
-SN--WGALP-KQA----------------------------------GLLRCAKSCRLR
WINYL-
>621_TraesCS6D02G210800.1.cds1#1
------------------------------------------------RGPWTAEEDMTL
VAHIKQ-----------------HGH----------------------------------
-ST--WRALP-KQA----------------------------------GLLRCGKSCRLR
WINYL-
>461_TraesCS6D02G211400.1.cds1#1
------------------------------------------------RGPWTAKEDMTL
VAHIEK-----------------HGH----------------------------------
-SN--WRALP-KQA----------------------------------GLLRCGKSCRLR
WINYL-
>481_TraesCS6A02G224300.1.cds1#1
------------------------------------------------RGPWTAEEDMTL
VAHIEQ-----------------HGH----------------------------------
-SN--WRVLP-KQA----------------------------------GLLRCGKSCRLR
WINYL-
>453_TraesCS6B02G257100.1.cds1#1
------------------------------------------------RGPWTADEDMTL
VAHIEQ-----------------HGH----------------------------------
-SN--WRALP-KQA----------------------------------GLLRCGKSCRLR
WINYL-
>355_TraesCS6A02G224200.1.cds1#1
------------------------------------------------RGPWTAEEDMTL
VAHIEQ-----------------HGH----------------------------------
-SN--WRALP-KQA----------------------------------GLLRCGKSCRLR
WINYL-
>373_TraesCS6D02G210500.1.cds1#1
------------------------------------------------RGPWTAEEDMTL
VAHIEQ-----------------HGH----------------------------------
-SN--WRALP-KQA----------------------------------GLLRCGKSCRLR
WINYL-
>391_TraesCS6B02G257300.1.cds1#1
------------------------------------------------RGPWTAEEDMTL
VAHIEQ-----------------HGH----------------------------------
-SN--WRALP-KQA----------------------------------GLLRCGKSCRLR
WINYL-
>393_TraesCS6D02G211100.1.cds1#1
------------------------------------------------RGPWTAEEDMTL
VAHIEQ-----------------HGH----------------------------------
-SN--WRALP-KQA----------------------------------GLLRCGKSCRLR
WINYL-
>405_TraesCS6D02G211200.1.cds1#1
------------------------------------------------RGPWTAEEDMTL
VAHIEQ-----------------HGH----------------------------------
-SN--WRALP-KQA----------------------------------GLLRCGKSCRLR
WINYL-
>425_TraesCS6A02G224000.1.cds1#1
------------------------------------------------RGPWTAEEDMTL
VAHIEQ-----------------HGH----------------------------------
-SN--WRALP-KQA----------------------------------GLLRCGKSCRLR
WINYL-
>457_TraesCS6B02G257000.1.cds1#1
------------------------------------------------RGPWTAEEDMTL
VAHIEQ-----------------HGH----------------------------------
-SN--WRALP-KQA----------------------------------GLLRCGKSCRLR
WINYL-
>459_TraesCS6A02G224400.1.cds1#1
------------------------------------------------RGPWTAEEDMTL
VAHIEQ-----------------HGH----------------------------------
-SN--WRALP-KQA----------------------------------GLLRCGKSCRLR
WINYL-
>545_TraesCS6A02G224100.1.cds1#1
------------------------------------------------RGPWTAEEDMTL
VAHIEQ-----------------HGH----------------------------------
-SN--WRALP-KQA----------------------------------GLLRCGKSCRLR
WINYL-
>381_TraesCS6B02G257200.1.cds1#1
------------------------------------------------RGPWTAEEDMTL
VAHIER-----------------HGH----------------------------------
-SN--WRALP-KQA----------------------------------GLLRCGKSCRLR
WINYL-
>647_TraesCS3B02G290600.1#1
------------------------------------------------RGPWTAEEDEVL
VRFVAR-----------------EGE----------------------------------
-GR--WRTLP-RRA----------------------------------GLLRCGKSCRLR
WMNYL-
>349_TraesCS7D02G272400.1.cds1#1
------------------------------------------------KGAWTREEDERL
VAHVRA-----------------HGE----------------------------------
-GC--WRSLP-SAA----------------------------------GLLRCGKSCRLR
WINYL-
>353_TraesCS7B02G169900.1.cds1#1
------------------------------------------------KGAWTREEDERL
VAHVRA-----------------HGE----------------------------------
-GC--WRSLP-SAA----------------------------------GLLRCGKSCRLR
WINYL-
>375_TraesCS7A02G272100.1.cds1#1
------------------------------------------------KGAWTREEDERL
VAHVRA-----------------HGE----------------------------------
-GC--WRSLP-GAA----------------------------------GLLRCGKSCRLR
WINYL-
>389_TraesCS1D02G268900.1#1
------------------------------------------------KGAWTKEEDQRL
IAYIRV-----------------NGE----------------------------------
-GC--WRSLP-KAA----------------------------------GLLRCGKSCRLR
WMNYL-
>271_TraesCS1A02G268800.1#1
------------------------------------------------KGAWTKEEDQRL
IAYIRA-----------------NGE----------------------------------
-GC--WRSLP-KAA----------------------------------GLLRCGKSCRLR
WMNYL-
>357_TraesCS1B02G279400.1#1
------------------------------------------------KGAWTKEEDQRL
VAYIRA-----------------NGE----------------------------------
-GC--WRSLP-KAA----------------------------------GLLRCGKSCRLR
WMNYL-
>671_TraesCS5D02G128200.2#1
------------------------------------------------KGAWTKEEDQRL
IAHIKA-----------------HGE----------------------------------
-GC--WRSLP-KAAGTTYSYLYLVCGLNIGMHAGRVGGDVDSCACTRVGLLRCGKSCRLR
WINYL-
>295_TraesCS3B02G416400.1#1
------------------------------------------------KGAWTKEEDQRL
IGYIKA-----------------HGE----------------------------------
-GC--WRSLP-KAA----------------------------------GLLRCGKSCRLR
WMNYL-
>297_TraesCS3A02G384400.1#1
------------------------------------------------KGAWTKEEDQRL
IGYIKA-----------------HGE----------------------------------
-GC--WRSLP-KAA----------------------------------GLLRCGKSCRLR
WMNYL-
>301_TraesCS3D02G377300.1#1
------------------------------------------------KGAWTKEEDQRL
IGYIKA-----------------HGE----------------------------------
-GC--WRSLP-KAA----------------------------------GLLRCGKSCRLR
WMNYL-
>273_TraesCS5B02G330100.1#1
------------------------------------------------KGAWTKEEDDRL
TAYIKA-----------------HGE----------------------------------
-GC--WRSLP-KAA----------------------------------GLLRCGKSCRLR
WINYL-
>275_TraesCS5A02G329900.1#1
------------------------------------------------KGAWTKEEDDRL
TAYIKA-----------------HGE----------------------------------
-GC--WRSLP-KAA----------------------------------GLLRCGKSCRLR
WINYL-
>279_TraesCS5D02G335700.1#1
------------------------------------------------KGAWTKEEDDRL
TAYIKA-----------------HGE----------------------------------
-GC--WRSLP-KAA----------------------------------GLLRCGKSCRLR
WINYL-
>291_TraesCS5A02G111300.1#1
------------------------------------------------KGAWTKEEDQRL
IAHIKD-----------------HGE----------------------------------
-GC--WRSLP-KAA----------------------------------GLLRCGKSCRLR
WINYL-
>93_TraesCS4A02G217800.1#1
------------------------------------------------KGAWTKEEDQRL
IAYIKA-----------------HGE----------------------------------
-GC--WRSLP-KAA----------------------------------GLLRCGKSCRLR
WINYL-
>95_TraesCS4D02G092900.1#1
------------------------------------------------KGAWTKEEDQRL
IAYIKA-----------------HGE----------------------------------
-GC--WRSLP-KAA----------------------------------GLLRCGKSCRLR
WINYL-
>122_TraesCS4B02G096500.1#1
------------------------------------------------KGAWTKEEDQRL
IAYIKA-----------------HGE----------------------------------
-GC--WRSLP-KAA----------------------------------GLLRCGKSCRLR
WINYL-
>257_TraesCS5B02G119300.1#1
------------------------------------------------KGAWTKEEDQRL
IAHIKA-----------------HGE----------------------------------
-GC--WRSLP-KAA----------------------------------GLLRCGKSCRLR
WINYL-
>339_TraesCS3B02G515900.1#1
------------------------------------------------RGAWTAMEDEIL
VSYIND-----------------HGE----------------------------------
-GK--WGSLP-KRA----------------------------------GLNRCGKSCRLR
WLNYL-
>537_TraesCS3D02G468400.1#1
------------------------------------------------RGAWTAMEDEIL
VSYIND-----------------HGE----------------------------------
-GK--WGSLP-KRA----------------------------------GLNRCGKSCRLR
WLNYL-
>259_TraesCS1A02G021500.1#1
-------------------------------------------------GKWTKEEDGIL
ANYIAQ-----------------HGE----------------------------------
-GS--WRSLP-KNA----------------------------------GLLRCGKSCRLR
WLNYL-
>315_TraesCS1D02G020900.1#1
-------------------------------------------------GKWTMEEDGIL
ANYIAQ-----------------HGE----------------------------------
-GS--WRSLP-KNA----------------------------------GLLRCGKSCRLR
WLNYL-
>207_TraesCS4D02G187100.1#1
------------------------------------------------RGRWTAEEDDIL
ANYIAK-----------------HGE----------------------------------
-GS--WRSLP-KNA----------------------------------GLLRCGKSCRLR
WINYL-
>209_TraesCS4A02G118400.1#1
------------------------------------------------RGRWTAEEDDIL
ANYIAK-----------------HGE----------------------------------
-GS--WRSLP-KNA----------------------------------GLLRCGKSCRLR
WINYL-
>211_TraesCS4B02G186000.1#1
------------------------------------------------RGRWTAEEDDIL
ANYIAK-----------------HGE----------------------------------
-GS--WRSLP-KNA----------------------------------GLLRCGKSCRLR
WINYL-
>369_TraesCS1B02G049700.1#1
-------------------------------------------------GRWTAEEDDLL
TKYIAQ-----------------HGE----------------------------------
-GS--WRSLP-KNA----------------------------------GLLRCGKSCRLQ
WLNYL-
>281_TraesCS1B02G023500.1#1
-------------------------------------------------GRWTAEEDDIL
TKYIAQ-----------------HGE----------------------------------
-GS--WRSLP-KNA----------------------------------GLLRCGKSCRLR
WLNYL-
>411_TraesCS1B02G023400.1#1
-------------------------------------------------GRWTAEEDGIL
TKYIAQ-----------------HGE----------------------------------
-GS--WRSLP-KNA----------------------------------GLLRCGKSCRLR
WLNYL-
>733_TraesCS5D02G326600.1#1
------------------------------------------------RGPWTAEEDRKL
MAFILGN----------------AGR----------------------------------
-CC--WRAVP-KLA----------------------------------GLLRCGKSCRLR
WTNYL-
>735_TraesCS5B02G320800.1#1
------------------------------------------------RGPWTAEEDRKL
MAFILGN----------------AGR----------------------------------
-CC--WRAVP-KLA----------------------------------GLLRCGKSCRLR
WTNYL-
>783_TraesCS5A02G320500.1#1
------------------------------------------------RGPWTAEEDRKL
MAFILGN----------------AGR----------------------------------
-CC--WRAVP-KLA----------------------------------GLLRCGKSCRLR
WTNYL-
>637_TraesCS7A02G205100.1#1
------------------------------------------------KGPWTAEEDQKL
VGFLLT-----------------HGH----------------------------------
-YC--WRVVP-KLA----------------------------------GLLRCGKSCRLR
WTNYL-
>643_TraesCS7D02G208000.1#1
------------------------------------------------KGPWTAEEDQKL
VGFLLT-----------------HGH----------------------------------
-YC--WRVVP-KLA----------------------------------GLLRCGKSCRLR
WTNYL-
>817_TraesCS7B02G112400.1#1
------------------------------------------------KGPWTAEEDQKL
VGFLLT-----------------HGH----------------------------------
-YC--WRVVP-KLA----------------------------------GLLRCGKSCRLR
WTNYL-
>573_TraesCS6A02G294000.1#1
------------------------------------------------KGPWTAEEDQKL
VAFLLS-----------------HGH----------------------------------
-CC--WRLVP-KLA----------------------------------GLLRCGKSCRLR
WTNYL-
>575_TraesCS6D02G274900.1#1
------------------------------------------------KGPWTAEEDQKL
VAFLLS-----------------HGH----------------------------------
-CC--WRLVP-KLA----------------------------------GLLRCGKSCRLR
WTNYL-
>591_TraesCS5B02G203100.1#1
------------------------------------------------KGPWTAEEDQKL
VSFLLS-----------------NGQ----------------------------------
-CC--WRAVP-KLA----------------------------------GLLRCGKSCRLR
WTNYL-
>593_TraesCS5D02G210900.1#1
------------------------------------------------KGPWTAEEDQKL
VSFLLS-----------------NGQ----------------------------------
-CC--WRAVP-KLA----------------------------------GLLRCGKSCRLR
WTNYL-
>615_TraesCS5A02G205200.1#1
------------------------------------------------KGPWTAEEDQKL
VSFLLG-----------------NGQ----------------------------------
-CC--WRAVP-KLA----------------------------------GLLRCGKSCRLR
WTNYL-
>162_TraesCS2D02G163700.1#1
------------------------------------------------KGPWTPEEDLVL
VSYVQE-----------------HGP----------------------------------
-GN--WRAVP-TRT----------------------------------GLMRCSKSCRLR
WTNYL-
>164_TraesCS2B02G183100.1#1
------------------------------------------------KGPWTPEEDLVL
VSYVQE-----------------HGP----------------------------------
-GN--WRAVP-TRT----------------------------------GLMRCSKSCRLR
WTNYL-
>168_TraesCS2A02G157600.1#1
------------------------------------------------KGPWTPEEDLVL
VSYVQE-----------------HGP----------------------------------
-GN--WRAVP-TRT----------------------------------GLMRCSKSCRLR
WTNYL-
>233_TraesCS5D02G234800.1#1
------------------------------------------------KGPWTPEEDLML
VSYIQE-----------------HGP----------------------------------
-GN--WRAVP-TNT----------------------------------GLMRCSKSCRLR
WTNYL-
>363_TraesCS5B02G226100.1#1
------------------------------------------------KGPWTPEEDLML
VSYIQE-----------------HGP----------------------------------
-GN--WRAVP-TNT----------------------------------GLMRCSKSCRLR
WTNYL-
>367_TraesCS5A02G227400.1#1
------------------------------------------------KGPWTPEEDLML
VSYIQE-----------------HGP----------------------------------
-GN--WRAVP-TNT----------------------------------GLMRCSKSCRLR
WTNYL-
>397_TraesCS5B02G556300.1#1
------------------------------------------------KGPWTPEEDIIL
VSYIQQ-----------------HGP----------------------------------
-GN--WRSVP-ENT----------------------------------GLMRCSKSCRLR
WTNYL-
>399_TraesCS4A02G322200.1#1
------------------------------------------------KGPWTPEEDIIL
VSYIQQ-----------------HGP----------------------------------
-GN--WRSVP-ENT----------------------------------GLMRCSKSCRLR
WTNYL-
>403_TraesCS5D02G552200.1#1
------------------------------------------------KGPWTPEEDIIL
VSYIQQ-----------------HGP----------------------------------
-GN--WRSVP-ENT----------------------------------GLMRCSKSCRLR
WTNYL-
>651_TraesCS4D02G123300.1#1
------------------------------------------------KGPWTPEEDIIL
VSYIQE-----------------HGP----------------------------------
-GN--WRSVP-VST----------------------------------GLMRCSKSCRLR
WTNYL-
>653_TraesCS4B02G129100.1#1
------------------------------------------------KGPWTPEEDIIL
VSYIQE-----------------HGP----------------------------------
-GN--WRSVP-VST----------------------------------GLMRCSKSCRLR
WTNYL-
>657_TraesCS4A02G189700.1#1
------------------------------------------------KGPWTPEEDIIL
VSYIQE-----------------HGP----------------------------------
-GN--WRSVP-VST----------------------------------GLMRCSKSCRLR
WTNYL-
>673_TraesCS5A02G142500.1#1
------------------------------------------------KGPWTPEEDIIL
VSYIQE-----------------NGP----------------------------------
-GN--WRAVP-INT----------------------------------GLMRCSKSCRLR
WTNYL-
>675_TraesCS5B02G141200.1#1
------------------------------------------------KGPWTPEEDIIL
VSYIQE-----------------NGP----------------------------------
-GN--WRAVP-INT----------------------------------GLMRCSKSCRLR
WTNYL-
>677_TraesCS5D02G149600.1#1
------------------------------------------------KGPWTPEEDIIL
VSYIQE-----------------NGP----------------------------------
-GN--WRAVP-INT----------------------------------GLMRCSKSCRLR
WTNYL-
>429_TraesCS2B02G351000.1#1
------------------------------------------------RGQWTPEEDNKL
LSYITQ-----------------HGT----------------------------------
-RN--WRLIP-KNA----------------------------------GLQRCGKSCRLR
WTNYL-
>431_TraesCS2A02G331200.1#1
------------------------------------------------RGQWTPEEDNKL
LSYITQ-----------------HGT----------------------------------
-RN--WRLIP-KNA----------------------------------GLQRCGKSCRLR
WTNYL-
>433_TraesCS2D02G331700.1#1
------------------------------------------------RGQWTPEEDNKL
LSYITQ-----------------HGT----------------------------------
-RN--WRLIP-KNA----------------------------------GLQRCGKSCRLR
WTNYL-
>193_TraesCS1A02G155300.1#1
------------------------------------------------RGAWSPEEDQRL
ADYIAR-----------------HGH----------------------------------
-PN--WRALP-KHA----------------------------------GLLRCGKSCRLR
WVNYL-
>307_TraesCS2D02G209600.1#1
------------------------------------------------KGPWTQEEDEKL
IAYIKK-----------------HGQ----------------------------------
-GN--WRTLP-KDA----------------------------------DLERCGKSCRLR
WTNYL-
>351_TraesCS2A02G206400.1#1
------------------------------------------------KGPWTQEEDEKL
VAYIKK-----------------HGQ----------------------------------
-GN--WRTLP-RNA----------------------------------DLERCGKSCRLR
WTNYL-
>158_TraesCS2D02G324800.1#1
------------------------------------------------KGPWTPEEDQKL
LSYIEQ-----------------QGH----------------------------------
-GC--WRSLP-AKA----------------------------------GLQRCGKSCRLR
WTNYL-
>160_TraesCS2B02G343800.1#1
------------------------------------------------KGPWTPEEDQKL
LSYIEQ-----------------QGH----------------------------------
-GC--WRSLP-AKA----------------------------------GLQRCGKSCRLR
WTNYL-
>166_TraesCS2A02G338200.1#1
------------------------------------------------KGPWTPEEDQKL
LSYIEQ-----------------QGH----------------------------------
-GC--WRSLP-AKA----------------------------------GLQRCGKSCRLR
WTNYL-
>269_TraesCS2B02G583800.1#1
------------------------------------------------KGPWTPEEDEKL
LAHIEE-----------------HGH----------------------------------
-GS--WRALP-SKA----------------------------------GLQRCGKSCRLR
WTNYL-
>413_TraesCS2A02G552400.1#1
------------------------------------------------KGPWTSEEDEKL
LAHIEE-----------------HGH----------------------------------
-GS--WRALP-SKA----------------------------------GLQRCGKSCRLR
WTNYL-
>51_TraesCS6B02G349200.1#1
------------------------------------------------KGPWTPEEDQKL
TDYIEK-----------------HGH----------------------------------
-GS--WRALP-KLA----------------------------------GLNRCGKSCRLR
WTNYL-
>53_TraesCS6A02G319000.1#1
------------------------------------------------KGPWTPEEDQKL
TDYIEK-----------------HGH----------------------------------
-GS--WRALP-KLA----------------------------------GLNRCGKSCRLR
WTNYL-
>229_TraesCS6D02G298200.2#1
------------------------------------------------KGPWTPEEDQKL
TDYIEK-----------------HGH----------------------------------
-GS--WRALP-KLA----------------------------------GLNRCGKSCRLR
WTNYL-
>55_TraesCS6A02G318900.1#1
------------------------------------------------KGPWTAEEDQKL
TDYIEK-----------------HGH----------------------------------
-GS--WRALP-KLA----------------------------------GLNRCGKSCRLR
WTNYL-
>57_TraesCS6B02G349100.1#1
------------------------------------------------KGPWTSEEDQKL
TDYIEK-----------------HGH----------------------------------
-GS--WRALP-KLA----------------------------------GLNRCGKSCRLR
WTNYL-
>79_TraesCS7B02G085100.1#1
------------------------------------------------KGPWTTEEDEKL
MIYIQK-----------------HGH----------------------------------
-GS--WRALP-QLA----------------------------------GLNRCGKSCRLR
WTNYL-
>65_TraesCS7D02G181400.1#1
------------------------------------------------KGPWTTEEDEKL
MSYIQK-----------------HGH----------------------------------
-GS--WRALP-QLA----------------------------------GLNRCGKSCRLR
WTNYL-
>73_TraesCS7A02G179900.1#1
------------------------------------------------KGPWTTEEDEKL
MSYIQK-----------------HGH----------------------------------
-GS--WRSLP-QLA----------------------------------GLNRCGKSCRLR
WTNYL-
>385_TraesCS2D02G366400.1#1
------------------------------------------------KGPWTPEEDKLL
VDYVQA-----------------NAP----------------------------------
-GN--WRMLP-KLA----------------------------------GLNRCGKSCRLR
WTNYL-
>395_TraesCS2B02G387000.1#1
------------------------------------------------KGPWTPEEDKLL
VDYVQA-----------------NAP----------------------------------
-GN--WRMLP-KLA----------------------------------GLNRCGKSCRLR
WTNYL-
>451_TraesCS2A02G370000.1#1
------------------------------------------------KGPWTPEEDKLL
VDYVQA-----------------NAP----------------------------------
-GN--WRMLP-KLA----------------------------------GLNRCGKSCRLR
WTNYL-
>517_TraesCS6B02G265400.1#1
------------------------------------------------KGPWTPEEDKQL
VDFIQA-----------------NGH----------------------------------
-GS--WRLLP-KLA----------------------------------ELNRCGKSCRLR
WTNYL-
>519_TraesCS6D02G219500.1#1
------------------------------------------------KGPWTPEEDKQL
VDFIQA-----------------NGH----------------------------------
-GS--WRLLP-KLA----------------------------------ELNRCGKSCRLR
WTNYL-
>525_TraesCS6A02G236900.1#1
------------------------------------------------KGPWTPEEDKQL
VDFIQA-----------------NGH----------------------------------
-GS--WRLLP-KLA----------------------------------ELNRCGKSCRLR
WTNYL-
>237_TraesCS7A02G030800.1#1
------------------------------------------------KGPWTIEEDKLL
VEYIKE-----------------KGH----------------------------------
-GS--WRRLP-KLA----------------------------------GLNRCGKSCRLR
WTNYL-
>331_TraesCS7D02G027000.1#1
------------------------------------------------KGPWTTEEDKLL
MDYIQE-----------------KGH----------------------------------
-GS--WRRLP-KLA----------------------------------GLNRCGKSCRLR
WTNYL-
>114_TraesCS4D02G359100.1#1
------------------------------------------------KGPWTPEEDKLL
VDYIQE-----------------KGH----------------------------------
-GS--WRHVP-KLA----------------------------------GLNRCGKSCRLR
WTNYL-
>81_TraesCS4A02G459200.1#1
------------------------------------------------KGPWTPEEDKLL
VDYIQE-----------------KGH----------------------------------
-GS--WRRLP-KLA----------------------------------GLNRCGKSCRLR
WTNYL-
>110_TraesCS7D02G026900.1#1
------------------------------------------------KGPWTPEEDKLL
VDYIQE-----------------KGH----------------------------------
-GS--WRRLP-KLA----------------------------------GLNRCGKSCRLR
WTNYL-
>185_TraesCS7D02G026800.1#1
------------------------------------------------KGPWTPEEDKLL
VDYIQE-----------------KGH----------------------------------
-GS--WRRLP-KLA----------------------------------GLNRCGKSCRLR
WTNYL-
>187_TraesCS7A02G030600.1#1
------------------------------------------------KGPWTPEEDKLL
VDYIQE-----------------KGH----------------------------------
-GS--WRRLP-KLA----------------------------------GLNRCGKSCRLR
WTNYL-
>293_TraesCS7A02G030700.1#1
------------------------------------------------KGPWTPEEDKLL
VGYIQE-----------------KGH----------------------------------
-GS--WRRLP-KLA----------------------------------GLNRCGKSCRLR
WTNYL-
>199_TraesCS4A02G459100.1#1
------------------------------------------------KGPWTTEEDKLL
VNYIQE-----------------KGH----------------------------------
-GS--WRRLP-KLA----------------------------------GLNRCGKSCRLR
WTNYL-
>845_TraesCS4A02G458800.1.cds1#1
------------------------------------------------KGPWTTEEDKLL
VNYIQE-----------------KGH----------------------------------
-GS--WRRLP-KLA----------------------------------GLNRCGKSCRLR
WTNYL-
>887_TraesCS1A02G275800.1#1
--------------------------------------------------PWTEEEHRMF
LEGLEK-----------------YGR----------------------------------
-GD--WRNISRWSVK--------------------------TR---------TPTQVASH
AQKYF-
>889_TraesCS1B02G285000.1#1
--------------------------------------------------PWTEEEHRMF
LEGLEK-----------------YGR----------------------------------
-GD--WRNISRWSVK--------------------------TR---------TPTQVASH
AQKYF-
>891_TraesCS1D02G275400.1#1
--------------------------------------------------PWTEEEHRMF
LEGLEK-----------------YGR----------------------------------
-GD--WRNISRWSVK--------------------------TR---------TPTQVASH
AQKYF-
>851_TraesCS3B02G407700.1#2
--------------------------------------------------PWSEEEHKLF
LDGLEK-----------------YGR----------------------------------
-GD--WRNISRFAVR--------------------------SR---------TPTQVASH
AQKYF-
>859_TraesCS3D02G368000.1#2
--------------------------------------------------PWSEEEHKLF
LDGLEK-----------------YGR----------------------------------
-GD--WRNISRFAVR--------------------------SR---------TPTQVASH
AQKYF-
>861_TraesCS3A02G375500.1#2
--------------------------------------------------PWSEEEHKLF
LDGLEK-----------------YGR----------------------------------
-GD--WRNISRFAVR--------------------------SR---------TPTQVASH
AQKYF-
>840_TraesCS1D02G278200.1#2
--------------------------------------------------PWTEEEHKLF
LMGLKK-----------------YGR----------------------------------
-GD--WRNISRNYVT--------------------------SR---------TPTQVASH
AQKYF-
>847_TraesCS1B02G287700.1#2
--------------------------------------------------PWTEEEHKLF
LMGLKK-----------------YGR----------------------------------
-GD--WRNISRNYVT--------------------------SR---------TPTQVASH
AQKYF-
>849_TraesCS1A02G278900.1#2
--------------------------------------------------PWTEEEHKLF
LMGLKK-----------------YGR----------------------------------
-GD--WRNISRNYVT--------------------------SR---------TPTQVASH
AQKYF-
>853_TraesCS3A02G367600.1#2
--------------------------------------------------PWTEEEHRLF
LKGLKK-----------------YGR----------------------------------
-GD--WRNISRNYVT--------------------------SR---------TPTQVASH
AQKYF-
>855_TraesCS3D02G360500.1#2
--------------------------------------------------PWTEEEHRLF
LKGLKK-----------------YGR----------------------------------
-GD--WRNISRNYVT--------------------------SR---------TPTQVASH
AQKYF-
>857_TraesCS3B02G399300.1#2
--------------------------------------------------PWTEEEHRLF
LKGLKK-----------------YGR----------------------------------
-GD--WRNISRNYVT--------------------------SR---------TPTQVASH
AQKYF-
>961_TraesCS3A02G056000.1#1
--------------------------------------------------PWTDDEHRLF
LLGLKT-----------------YGK----------------------------------
-GD--WRNISRNFVR--------------------------TR---------TPTQVASH
AQKYF-
>883_TraesCS3D02G056200.1#1
--------------------------------------------------PWTEDEHKLF
LLGLKK-----------------YGK----------------------------------
-GD--WRNISRNFVQ--------------------------TR---------TPTQVASH
AQKYF-
>884_TraesCS3A02G056100.1#1
--------------------------------------------------PWTEDEHKLF
LLGLKK-----------------YGK----------------------------------
-GD--WRNISRNFVQ--------------------------TR---------TPTQVASH
AQKYF-
>885_TraesCS3B02G068900.1#1
--------------------------------------------------PWTEDEHKLF
LLGLKK-----------------YGK----------------------------------
-GD--WRNISRNFVQ--------------------------TR---------TPTQVASH
AQKYF-
>945_TraesCS3D02G056100.1#1
--------------------------------------------------PWTEHEHRLF
LLGLKK-----------------YGR----------------------------------
-GD--WRNISRNFVQ--------------------------TR---------TPTQVASH
AQKYF-
>951_TraesCS3B02G068800.1#1
--------------------------------------------------PWTEHEHSLF
LLGLKE-----------------YGR----------------------------------
-GD--WRNISRNFVQ--------------------------TR---------TPTQVASH
AQKYF-
>950_TraesCS7A02G306100.1#1
--------------------------------------------------SWSEEEHKKF
LLGLNK-----------------LGK----------------------------------
-GD--WRGISRNYVV--------------------------SR---------TPTQVASH
AQKYF-
>957_TraesCS7B02G206300.1#1
--------------------------------------------------SWSEEEHKNF
LLGLNK-----------------LGK----------------------------------
-GD--WRGISRNYVV--------------------------SR---------TPTQVASH
AQKYF-
>958_TraesCS7D02G302800.1#1
--------------------------------------------------SWSEEEHKNF
LLGLNK-----------------LGK----------------------------------
-GD--WRGISRNYVV--------------------------SR---------TPTQVASH
AQKYF-
>946_TraesCS1A02G219400.1#1
--------------------------------------------------PWTEEEHRRF
LLGLQK-----------------LGK----------------------------------
-GD--WRGISRNFVV--------------------------SR---------TPTQVASH
AQKYF-
>947_TraesCS1B02G232800.1#1
--------------------------------------------------PWTEEEHRRF
LLGLQK-----------------LGK----------------------------------
-GD--WRGISRNFVV--------------------------SR---------TPTQVASH
AQKYF-
>948_TraesCS1D02G221000.1#1
--------------------------------------------------PWTEEEHRRF
LLGLQK-----------------LGK----------------------------------
-GD--WRGISRNFVV--------------------------SR---------TPTQVASH
AQKYF-
>952_TraesCS3D02G111100.1#1
--------------------------------------------------PWTEEEHRLF
LLGLQK-----------------LGK----------------------------------
-GD--WRGISRSFVV--------------------------SR---------TPTQVASH
AQKYF-
>953_TraesCS3A02G109300.1#1
--------------------------------------------------PWTEEEHRLF
LLGLQK-----------------LGK----------------------------------
-GD--WRGISRSFVV--------------------------SR---------TPTQVASH
AQKYF-
>954_TraesCS3B02G128500.1#1
--------------------------------------------------PWTEEEHRLF
LLGLQK-----------------LGK----------------------------------
-GD--WRGISRSFVV--------------------------SR---------TPTQVASH
AQKYF-
>872_TraesCS2A02G554200.1#2
--------------------------------------------------AWTEDEHRLF
LLGLEK-----------------YGK----------------------------------
-GD--WRSISRNFVI--------------------------SR---------TPTQVASH
AQKYF-
>874_TraesCS2B02G589700.1#2
--------------------------------------------------AWTEDEHRLF
LLGLEK-----------------YGK----------------------------------
-GD--WRSISRNFVI--------------------------SR---------TPTQVASH
AQKYF-
>876_TraesCS2D02G560100.1#2
--------------------------------------------------AWTEDEHRLF
LLGLEK-----------------YGK----------------------------------
-GD--WRSISRNFVI--------------------------SR---------TPTQVASH
AQKYF-
>886_TraesCS7A02G036100.1#1
--------------------------------------------------PWTEEEHRLF
LLGLEK-----------------FGK----------------------------------
-GD--WRSISRNFVI--------------------------SR---------TPTQVASH
AQKYF-
>890_TraesCS7D02G032700.1#1
--------------------------------------------------PWTEEEHRLF
LLGLDK-----------------FGK----------------------------------
-GD--WRSISRNFVI--------------------------SR---------TPTQVASH
AQKYF-
>892_TraesCS4A02G452600.1#1
--------------------------------------------------PWTEEEHRLF
LLGLDK-----------------FGK----------------------------------
-GD--WRSISRNFVI--------------------------SR---------TPTQVASH
AQKYF-
>962_TraesCS3D02G217800.2#1
--------------------------------------------------PWSEEEHRLF
LVGLEK-----------------LGK----------------------------------
-GD--WRGISRSYVT--------------------------TR---------TPTQVASH
AQK---
>964_TraesCS3B02G246000.1#1
--------------------------------------------------PWSEEEHRLF
LVGLEK-----------------LGK----------------------------------
-GD--WRGISRSYVT--------------------------TR---------TPTQVASH
AQK---
>965_TraesCS3A02G216200.1#1
--------------------------------------------------PWSEEEHRLF
LVGLEK-----------------LGK----------------------------------
-GD--WRGISRSYVT--------------------------TR---------TPTQVASH
AQK---
>920_TraesCS1A02G218800.1#1
--------------------------------------------------PWTEEEHRKF
LEGLKQ-----------------LGK----------------------------------
-GD--WRGISKNFVT--------------------------TR---------TATQVASH
AQKYF-
>921_TraesCS1B02G232300.1#1
--------------------------------------------------PWTEEEHRKF
LEGLKQ-----------------LGK----------------------------------
-GD--WRGISKNFVT--------------------------TR---------TATQVASH
AQKYF-
>922_TraesCS1D02G220500.1#1
--------------------------------------------------PWTEEEHRKF
LEGLKQ-----------------LGK----------------------------------
-GD--WRGISKNFVT--------------------------TR---------TATQVASH
AQKYF-
>932_TraesCS7A02G304600.1#1
--------------------------------------------------PWTEEEHRTF
LAGLEK-----------------LGK----------------------------------
-GD--WRGIAKNFVT--------------------------TR---------TPTQVASH
AQKYF-
>933_TraesCS7B02G204900.1#1
--------------------------------------------------PWTEEEHRTF
LAGLEK-----------------LGK----------------------------------
-GD--WRGIAKNFVT--------------------------TR---------TPTQVASH
AQKYF-
>934_TraesCS7D02G300100.1#1
--------------------------------------------------PWTEEEHRTF
LAGLEK-----------------LGK----------------------------------
-GD--WRGIAKNFVT--------------------------TR---------TPTQVASH
AQKYF-
>915_TraesCS3A02G107000.1#1
--------------------------------------------------PWTEDEHRRF
LAGLEK-----------------LGK----------------------------------
-GD--WRGISRHFVT--------------------------TR---------TPTQVASH
AQKYF-
>931_TraesCS3D02G109100.1#1
--------------------------------------------------PWTEDEHRRF
LAGLEK-----------------LGK----------------------------------
-GD--WRGISRHFVT--------------------------TR---------TPTQVASH
AQKYF-
>941_TraesCS3B02G125500.1#1
--------------------------------------------------PWTEDEHRRF
LGGLEK-----------------LGK----------------------------------
-GD--WRGISRHFVT--------------------------TR---------TPTQVASH
AQKYF-
>955_TraesCS7D02G108100.1#1
-------------------------------------------------GFWTPDEHRLF
LHGLSI-----------------CGR----------------------------------
-GK--WKDISKHFVP--------------------------SR---------TSTQISSH
AQKYF-
>960_TraesCS7D02G108000.1#1
-------------------------------------------------GFWTPDEHRLF
LHGLSV-----------------CGR----------------------------------
-GK--WKDISKHFVT--------------------------SR---------TPTQISSH
AQKYF-
>975_TraesCS7D02G118600.1#1
-------------------------------------------------GFWTPEEHGLF
LHGLSV-----------------CGR----------------------------------
-GK--WKEISKYFVT--------------------------SR---------TPAQISSH
AQKYF-
>1028_TraesCS7A02G120900.1#1
-------------------------------------------------GFWTLEEHRLF
LHGLSV-----------------CGR----------------------------------
-GK--WKDISKYFVT--------------------------SR---------TPAQISGH
AQKY--
>936_TraesCS7A02G121100.1#1
------------------------------------------------KGYWTPEEHRLF
LHGLSS-----------------CGR----------------------------------
-GK--WKDISKYFVT--------------------------SR---------TPAQISSH
AQKYF-
>949_TraesCS7B02G019200.1#1
-------------------------------------------------GFWTPEEHRLF
LHGLSA-----------------CGR----------------------------------
-GK--WKDISKYFVT--------------------------SR---------TPAQISSH
AQKYF-
>966_TraesCS7B02G019400.1#1
-------------------------------------------------GFWTLEEHRLF
LHGLSA-----------------CGR----------------------------------
-GK--WKDISKYFVT--------------------------SR---------TPAQISSH
AQKYF-
>1042_TraesCS2D02G567700.1#1
---------------------------------------------------WTKEEHWNF
LDGLSF-----------------YGR----------------------------------
-GK--WKEISKDFVT--------------------------TK---------TPVQVSSH
AHKY--
>1096_TraesCS2B02G617700.1#1
---------------------------------------------------WTKEEHWNF
IHGLSV-----------------YGR----------------------------------
-GK--WKEISKDFVT--------------------------TK---------TPVQVSSH
AHKY--
>1031_TraesCS7D02G135000.1#1
------------------------------------------------RKLWTIEEHKSF
LYGLEI-----------------YGR----------------------------------
-GD--WKNISKHFVT--------------------------TK---------TPVQVSSH
AQK---
>1023_TraesCS7A02G135200.1#1
---------------------------------------------------WSKEEHKSF
LYGLEV-----------------YGR----------------------------------
-GD--WKNISKHFVA--------------------------TK---------TPVQVSSH
AQK---
>1066_TraesCS7A02G135100.1#1
---------------------------------------------------WTKEERKSF
LYGLEV-----------------YGR----------------------------------
-GD--WKNISKHFVT--------------------------TK---------TPVQVSSH
AQK---
>967_TraesCS7D02G135200.1#1
---------------------------------------------------WTKEEHKSF
LYGLEV-----------------YGR----------------------------------
-GD--WKNISKHFVT--------------------------TK---------TPVQVSSH
AQK---
>992_TraesCS7B02G036500.1#1
---------------------------------------------------WTKEEHKSF
LYGLEV-----------------YGR----------------------------------
-GD--WKNISKHFVT--------------------------TK---------TPVQVSSH
AQK---
>999_TraesCS7D02G135700.1#1
------------------------------------------------RKYWTKEEHKSF
LYGLEV-----------------YGR----------------------------------
-GD--WKNISKHFVT--------------------------TK---------TPVQVSSH
AQK---
>1001_TraesCS7B02G036700.1#1
---------------------------------------------------WTKEEHKSF
LYGLEV-----------------YGR----------------------------------
-GD--WKNISKHFVT--------------------------TK---------TPVQVSSH
AQK---
>1003_TraesCS7A02G135000.1#1
---------------------------------------------------WTKEEHKSF
LYGLEV-----------------YGR----------------------------------
-GD--WKNISKHFVT--------------------------TK---------TPVQVSSH
AQK---
>1008_TraesCS7D02G135500.1#1
---------------------------------------------------WTKEEHKSF
LYGLEV-----------------YGR----------------------------------
-GD--WKNISKHFVT--------------------------TK---------TPVQISSH
AQK---
>1006_TraesCS1B02G374300.1#1
---------------------------------------------------WTIDEHKLF
LRGLGV-----------------YGR----------------------------------
-GD--WKNISKHFVT--------------------------TK---------THVQVSSH
AQKYF-
>1026_TraesCS1A02G357600.1#1
---------------------------------------------------WTIDEHKLF
LRGLGV-----------------YGR----------------------------------
-GD--WKNISKHFVT--------------------------TK---------THVQVSSH
AQKYF-
>1128_TraesCS1D02G362000.1#1
---------------------------------------------------WTIGEHKLF
LRGLGV-----------------YGR----------------------------------
-GD--WKNISKHFAT--------------------------TK---------THVQVSSH
AQKYF-
>974_TraesCS1B02G283000.1#1
------------------------------------------------RKYWTDDEHMLF
LQGLGA-----------------YGR----------------------------------
-GK--WKEISTHFVT--------------------------TK---------TPVQVSSH
AQKYF-
>1032_TraesCS7B02G093600.1#1
------------------------------------------------RKCWTDREHMLF
LRGLGV-----------------YGR----------------------------------
-GK--WKEISKDFVT--------------------------TK---------TPVQVSSH
AQKYF-
>1077_TraesCS7D02G189800.2#1
------------------------------------------------RKYWTDREHMLF
LQGLGV-----------------YGR----------------------------------
-GK--WKEISKDFVT--------------------------TK---------TLVQVSSH
AQKYF-
>1123_TraesCS7A02G415800.1#1
-------------------------------------------------LRWTLELHERF
VEAVNK-----------------LEG----------------------------------
PDKATPKGVL-KLMKVE------------------------GL---------TIYHVKSH
LQKYR-
>1124_TraesCS7B02G315800.1#1
-------------------------------------------------LRWTLELHERF
VEAVNK-----------------LEG----------------------------------
PDKATPKGVL-KLMKVE------------------------GL---------TIYHVKSH
LQKYR-
>1126_TraesCS7D02G409100.1#1
-------------------------------------------------LRWTLELHERF
VEAVNK-----------------LEG----------------------------------
PDKATPKGVL-KLMKVE------------------------GL---------TIYHVKSH
LQKYR-
>1074_TraesCS6D02G097000.2#1
------------------------------------------------RMRWTLELHERF
VEALKK-----------------LGG----------------------------------
PEKATPKGVL-KLMKVE------------------------GL---------TIFHVKSH
LQNYR-
>1076_TraesCS6B02G137300.1#1
------------------------------------------------RMRWTLELHERF
VEALKK-----------------LGG----------------------------------
PEKATPKGVL-KLMKVE------------------------GL---------TIFHVKSH
LQNYR-
>1107_TraesCS6A02G108800.1#1
------------------------------------------------RMRWTLELHERF
VEALKK-----------------LGG----------------------------------
LEKATPKGVL-KLMKVE------------------------GL---------TIFHVKSH
LQNYR-
>1022_TraesCS2A02G488200.1#1
--------------------------------------------------RWTPELHERF
VDCVSK-----------------LGG----------------------------------
ADRATPKGIL-KLMNSD------------------------GL---------TIYHIKSH
LQKYR-
>1027_TraesCS2D02G488500.2#1
--------------------------------------------------RWTPELHERF
VDCVSK-----------------LGG----------------------------------
ADRATPKGIL-KLMNSD------------------------GL---------TIYHIKSH
LQKYR-
>1029_TraesCS2B02G515800.1#1
--------------------------------------------------RWTPELHERF
VDCVSK-----------------LGG----------------------------------
ADRATPKGIL-KLMNSD------------------------GL---------TIYHIKSH
LQKYR-
>976_TraesCS6B02G424600.1#1
------------------------------------------------RMRWTPELHEKF
VDAVDK-----------------LGG----------------------------------
SEKATPKAVQ-KVMKVE------------------------GL---------TIYHVKSH
LQKYR-
>978_TraesCS6D02G370300.1#1
------------------------------------------------RMRWTPELHEKF
VDAVDK-----------------LGG----------------------------------
SEKATPKAVQ-KVMKVE------------------------GL---------TIYHVKSH
LQKYR-
>979_TraesCS6A02G385500.2#1
------------------------------------------------RMRWTPELHEKF
VDAVDK-----------------LGG----------------------------------
SEKATPKAVQ-KVMKVE------------------------GL---------TIYHVKSH
LQKYR-
>963_TraesCS3D02G107800.3#1
------------------------------------------------RMRWTPELHERF
VDAVNL-----------------LGG----------------------------------
SEKATPKGVL-KLMKAD------------------------NL---------TIYHVKSH
LQKYR-
>969_TraesCS3B02G124100.1#1
------------------------------------------------RMRWTPELHERF
VDAVNL-----------------LGG----------------------------------
SEKATPKGVL-KLMKAD------------------------NL---------TIYHVKSH
LQKYR-
>973_TraesCS3A02G105500.4#1
------------------------------------------------RMRWTPELHERF
VDAVNL-----------------LGG----------------------------------
SEKATPKGVL-KLMKAD------------------------NL---------TIYHVKSH
LQKYR-
>1081_TraesCS4B02G172900.3#1
------------------------------------------------RMRWTPELHECF
VDSVNK-----------------LGG----------------------------------
SEKATPKGVL-KLMKVD------------------------GL---------TIYHVKSH
LQKYR-
>1082_TraesCS4D02G175000.1#1
------------------------------------------------RMRWTPELHECF
VDSVNK-----------------LGG----------------------------------
SEKATPKGVL-KLMKVD------------------------GL---------TIYHVKSH
LQKYR-
>1087_TraesCS4A02G131700.2#1
------------------------------------------------RMRWTPELHECF
VDSVNK-----------------LGG----------------------------------
SEKATPKGVL-KLMKVD------------------------GL---------TIYHVKSH
LQKYR-
>1068_TraesCS5D02G183100.1#1
-------------------------------------------------LRWTDELHEQF
VEAVTQ-----------------LGG----------------------------------
PDRATPKGVL-RIMGTP------------------------GL---------TIYHVKSH
LQKYR-
>1069_TraesCS5B02G176300.1#1
-------------------------------------------------LRWTDELHEQF
VEAVTQ-----------------LGG----------------------------------
PDRATPKGVL-RIMGTP------------------------GL---------TIYHVKSH
LQKYR-
>1070_TraesCS5A02G178600.1#1
-------------------------------------------------LRWTDELHEQF
VEAVTQ-----------------LGG----------------------------------
PDRATPKGVL-RIMGTP------------------------GL---------TIYHVKSH
LQKYR-
>1094_TraesCS7A02G381900.1#1
-------------------------------------------------LRWTDELHGRF
LEAVAQ-----------------LGG----------------------------------
PDRATPKGIL-RTMGVQ------------------------GL---------TIYHVKSH
LQKYR-
>1010_TraesCS6B02G296300.1#1
-------------------------------------------------LRWTPDLHERF
VEAVTK-----------------LGG----------------------------------
PDKATPKSVL-RLMGMK------------------------GL---------TLYHLKSH
LQKYR-
>1011_TraesCS6A02G269000.1#1
-------------------------------------------------LRWTPDLHERF
VEAVTK-----------------LGG----------------------------------
PDKATPKSVL-RLMGMK------------------------GL---------TLYHLKSH
LQKYR-
>1021_TraesCS6D02G245900.2#1
-------------------------------------------------LRWTPDLHERF
VEAVTK-----------------LGG----------------------------------
PDKATPKSVL-RLMGMK------------------------GL---------TLYHLKSH
LQKYR-
>1136_TraesCS2A02G441300.1#1
-------------------------------------------------LRWTPDLHDRF
VHAVAR-----------------LGG----------------------------------
PDKATPKAVL-RLMAMK------------------------GL---------TLYHLKSH
LQKYR-
>1142_TraesCS5B02G176200.1#1
-------------------------------------------------LRWTADLHERF
VDAVAQ-----------------LGG----------------------------------
PEKATPKTIL-RTMGVK------------------------GL---------TLFHLKSH
LQKYR-
>1143_TraesCS5D02G183000.1#1
-------------------------------------------------LRWTADLHERF
VDAVAQ-----------------LGG----------------------------------
PEKATPKTIL-RTMGVK------------------------GL---------TLFHLKSH
LQKYR-
>1144_TraesCS5A02G178500.1#1
-------------------------------------------------LRWTADLHERF
VDAVAQ-----------------LGG----------------------------------
PEKATPKTIL-RTMGVK------------------------GL---------TLFHLKSH
LQKYR-
>1154_TraesCS7B02G385700.1#1
-------------------------------------------------LRWTVELHDRF
VDAVAQ-----------------LGG----------------------------------
PDKATPKTIM-RVMGVK------------------------GL---------TLYHLKSH
LQK---
>1155_TraesCS7D02G470000.1#1
-------------------------------------------------LRWTVELHDRF
VDAVAQ-----------------LGG----------------------------------
PDKATPKTIM-RVMGVK------------------------GL---------TLYHLKSH
LQK---
>1156_TraesCS7A02G483100.1#1
-------------------------------------------------LRWTVELHDRF
VDAVAQ-----------------LGG----------------------------------
PDKATPKTIM-RVMGVK------------------------GL---------TLYHLKSH
LQK---
>1162_TraesCS6D02G145300.4#1
-------------------------------------------------LRWTVELHERF
VDAVAQ-----------------LGG----------------------------------
PDKATPKTIM-RVMGVK------------------------GL---------TLYHLKSH
LQ----
>1163_TraesCS6B02G183500.2#1
-------------------------------------------------LRWTVELHERF
VDAVAQ-----------------LGG----------------------------------
PDKATPKTIM-RVMGVK------------------------GL---------TLYHLKSH
LQ----
>1164_TraesCS6A02G155400.3#1
-------------------------------------------------LRWTVELHERF
VDAVAQ-----------------LGG----------------------------------
PDKATPKTIM-RVMGVK------------------------GL---------TLYHLKSH
LQ----
>989_TraesCS2A02G100600.1#1
------------------------------------------------RLKWTPELHERF
ADAVKK-----------------LGG----------------------------------
PDKATPKAIM-RVMGIP------------------------GL---------TLYHLKSH
LQK---
>991_TraesCS2D02G100100.1#1
------------------------------------------------RLKWTPELHERF
ADAVKK-----------------LGG----------------------------------
PDKATPKAIM-RVMGIP------------------------GL---------TLYHLKSH
LQK---
>998_TraesCS2B02G117800.1#1
------------------------------------------------RLKWTPELHERF
ADAVKK-----------------LGG----------------------------------
PDKATPKAIM-RVMGIP------------------------GL---------TLYHLKSH
LQK---
>980_TraesCS4D02G176500.1#1
------------------------------------------------RLKWTPELHDRF
VEAVNQ-----------------LGG----------------------------------
PDKATPKTIM-RLMGVP------------------------GL---------TLYHLKSH
LQKYR-
>984_TraesCS4A02G130000.1#1
------------------------------------------------RLKWTPELHDRF
VEAVNQ-----------------LGG----------------------------------
PDKATPKTIM-RLMGVP------------------------GL---------TLYHLKSH
LQKYR-
>985_TraesCS4B02G174600.1#1
------------------------------------------------RLKWTPELHDRF
VEAVNQ-----------------LGG----------------------------------
PDKATPKTIM-RLMGVP------------------------GL---------TLYHLKSH
LQKYR-
>1017_TraesCS1A02G305500.2#1
------------------------------------------------RLKWTPELHQRF
VDAVNQ-----------------LGG----------------------------------
AEKATPKTVM-RLMGIP------------------------GL---------TLYHLKSH
LQKYR-
>1018_TraesCS1B02G316200.2#1
------------------------------------------------RLKWTPELHQRF
VDAVNQ-----------------LGG----------------------------------
AEKATPKTVM-RLMGIP------------------------GL---------TLYHLKSH
LQKYR-
>1019_TraesCS1D02G305200.2#1
------------------------------------------------RLKWTPELHQRF
VDAVNQ-----------------LGG----------------------------------
AEKATPKTVM-RLMGIP------------------------GL---------TLYHLKSH
LQKYR-
>1157_TraesCS7B02G372000.1#1
------------------------------------------------RMRWTEDLHRQF
IEAVDC-----------------LGG----------------------------------
QDEATPKRIL-QLMGAK------------------------GV---------SISHVKSH
LQMYR-
>1073_TraesCS7A02G470100.1#1
------------------------------------------------RMRWTEELHRQF
IEAVNC-----------------LGG----------------------------------
QDEATPKRIL-QLMGAK------------------------GV---------SISHVKSH
LQMYR-
>1097_TraesCS7A02G469900.1#1
------------------------------------------------RMRWTEELHRQF
IEAVDC-----------------LGG----------------------------------
QDEATPKRIL-QLMGAK------------------------GV---------SISHVKSH
LQMYR-
>1102_TraesCS7D02G457300.1#1
------------------------------------------------RMRWTEELHRQF
IEAVDC-----------------LGG----------------------------------
QDEATPKRIL-QLMGAK------------------------GV---------SISHVKSH
LQMYR-
>1135_TraesCS7B02G372100.1#1
------------------------------------------------RMRWTEELHRQF
IEAVDC-----------------LGG----------------------------------
QDEATPKRIL-QLMGTK------------------------GV---------SISHIKSH
LQMH--
>1080_TraesCS7D02G457500.1#1
------------------------------------------------RMRWTEELHRQF
IEAVDC-----------------LGG----------------------------------
QDEATPKRIL-QLMGTK------------------------GV---------SISHIKSH
LQMYR-
>1089_TraesCS7D02G457600.1#1
------------------------------------------------RMRWTEELHRQF
IEAVDC-----------------LGG----------------------------------
QDEATPKRIL-QLMGTK------------------------GV---------SISHIKSH
LQMYR-
>1091_TraesCS7B02G372200.1#1
------------------------------------------------RMRWTEELHRQF
IEAVDC-----------------LGG----------------------------------
QDEATPKRIL-QLMGTK------------------------GV---------SISHIKSH
LQMYR-
>1101_TraesCS7A02G470200.1#1
------------------------------------------------RMRWTEELHRQF
IEAVDC-----------------LGG----------------------------------
QDEATPKRIL-QLMGTK------------------------RV---------SISHIKSH
LQMYR-
>1041_TraesCS1A02G202500.1#1
-------------------------------------------------LRWTPDLHRCF
VHAIHT-----------------LGG----------------------------------
QYRATPKRVL-QLMGVA------------------------GL---------TISHVKSH
LQMYR-
>1105_TraesCS1D02G205800.1#1
-------------------------------------------------LRWTPDLHRCF
VHAIHT-----------------LGG----------------------------------
QYRATPKRVL-QLMGVA------------------------GL---------TISHVKSH
LQMYR-
>1106_TraesCS1B02G216600.1#1
-------------------------------------------------LRWTPDLHRCF
VHAIHT-----------------LGG----------------------------------
QYRATPKRVL-QLMGVA------------------------GL---------TISHVKSH
LQMYR-
>1115_TraesCS6D02G098200.1#1
-------------------------------------------------LRWTPDLHMAF
IRAVER-----------------LGG----------------------------------
QERATPKLVL-QMMNVR------------------------GL---------SIAHVKSH
LQMYR-
>1120_TraesCS6A02G109700.1#1
-------------------------------------------------LRWTPDLHMAF
IRAVER-----------------LGG----------------------------------
QERATPKLVL-QMMNVR------------------------GL---------SIAHVKSH
LQMYR-
>1132_TraesCS6B02G138200.1#1
-------------------------------------------------LRWTPDLHMAF
IRAVER-----------------LGG----------------------------------
QERATPKLVL-QMMNVR------------------------GL---------SIAHVKSH
LQMYR-
>1117_TraesCS7A02G345200.2#1
-------------------------------------------------LRWTPDLHMAF
LHAVER-----------------LGG----------------------------------
QERATPKLVL-QMMNVR------------------------GL---------SIAHVKSH
LQMYR-
>1152_TraesCS7D02G334100.1#1
-------------------------------------------------LRWTPDLHMAF
LHAVER-----------------LGG----------------------------------
QERATPKLVL-QMMNVR------------------------GL---------SIAHVKSH
LQMYR-
>1067_TraesCS4A02G180900.1#1
-------------------------------------------------LRWTPELHHCF
VRAVER-----------------LGG----------------------------------
QDLATPKLVL-QLMNVR------------------------GL---------SIGHVKSH
LQMYR-
>1072_TraesCS4D02G131500.1#1
-------------------------------------------------LRWTPELHHCF
VRAVER-----------------LGG----------------------------------
QDCATPKLVL-QLMNVR------------------------GL---------SIGHVKSH
LQMYR-
>1083_TraesCS5A02G153000.1#1
-------------------------------------------------LRWTPELHHCF
VRAIHR-----------------LGG----------------------------------
QDRATPKLVL-QLMNVR------------------------GL---------SIGHVKSH
LQMYR-
>1084_TraesCS5B02G151800.1#1
-------------------------------------------------LRWTPELHHCF
VRAIHR-----------------LGG----------------------------------
QDRATPKLVL-QLMNVR------------------------GL---------SIGHVKSH
LQMYR-
>1085_TraesCS5D02G158300.1#1
-------------------------------------------------LRWTPELHHCF
VRAIHR-----------------LGG----------------------------------
QDRATPKLVL-QLMNVR------------------------GL---------SIGHVKSH
LQMYR-
>1131_TraesCS6B02G394700.1#1
---------------------------------------------------WSPLLKERF
KCAVEE-----------------MG-----------------------------------
IG--HPSKIL-EHMNVK------------------------GL---------KRHHVASH
LQKYR-
>995_TraesCS3B02G191600.1#1
-------------------------------------------------VDWTPELHRRF
VQAVEQ-----------------LG-----------------------------------
LDKAVPSRIL-ELMGNEY-----------------------RL---------TRHNIASH
LQKYR-
>997_TraesCS3D02G168200.2#1
-------------------------------------------------VDWTPELHRRF
VQAVEQ-----------------LG-----------------------------------
LDKAVPSRIL-ELMGNEY-----------------------RL---------TRHNIASH
LQKYR-
>1000_TraesCS3A02G161000.1#1
-------------------------------------------------VDWTPELHRRF
VQAVEQ-----------------LG-----------------------------------
LDKAVPSRIL-ELMGNEY-----------------------RL---------TRHNIASH
LQKYR-
>1012_TraesCS7D02G347500.1#1
-------------------------------------------------VDWTPELHRRF
VQAVEQ-----------------LG-----------------------------------
IDKAVPSRIL-EIMGIN------------------------SL---------TRHNIASH
LQKYR-
>1015_TraesCS7B02G251400.1#1
-------------------------------------------------VDWTPELHRRF
VQAVEQ-----------------LG-----------------------------------
IDKAVPSRIL-EIMGIN------------------------SL---------TRHNIASH
LQKYR-
>1016_TraesCS7A02G339800.1#1
-------------------------------------------------VDWTPELHRRF
VQAVEQ-----------------LG-----------------------------------
IDKAVPSRIL-EIMGIN------------------------SL---------TRHNIASH
LQKYR-
>981_TraesCS3A02G361800.1.cds1#1
------------------------------------------------RMVWTPELHHRF
VEAVEH-----------------LG-----------------------------------
EKGAVPKAIV-RLMNVD------------------------GL---------TRENVASH
LQKYR-
>982_TraesCS3B02G394200.1.cds1#1
------------------------------------------------RMVWTPELHHRF
VEAVEH-----------------LG-----------------------------------
EKGAVPKAIV-RLMNVD------------------------GL---------TRENVASH
LQKYR-
>983_TraesCS3D02G355500.1.cds1#1
------------------------------------------------RMVWTPELHHRF
VEAVEH-----------------LG-----------------------------------
EKGAVPKAIV-RLMNVD------------------------GL---------TRENVASH
LQKYR-
>1009_TraesCS3D02G531900.1.cds1#1
--------------------------------------------------VWTPQLHKRF
VEVVAH-----------------LG-----------------------------------
IKSAVPKTIM-QLMNVE------------------------GL---------TRENVASH
LQKYR-
>1013_TraesCS3A02G526600.1.cds1#1
--------------------------------------------------VWTPQLHKRF
VEVVAH-----------------LG-----------------------------------
IKSAVPKTIM-QLMNVE------------------------GL---------TRENVASH
LQKYR-
>1014_TraesCS3B02G594300.1.cds1#1
--------------------------------------------------VWTPQLHKRF
VEVVAH-----------------LG-----------------------------------
IKSAVPKTIM-QLMNVE------------------------GL---------TRENVASH
LQKYR-
>1033_TraesCS1B02G268900.1.cds1#1
--------------------------------------------------VWTPQLHKRF
VDAVAH-----------------LG-----------------------------------
IKNAVPKTIM-QLMSVD------------------------GL---------TRENVASH
LQKYR-
>1034_TraesCS1D02G257700.1.cds1#1
--------------------------------------------------VWTPQLHKRF
VDAVAH-----------------LG-----------------------------------
IKNAVPKTIM-QLMSVD------------------------GL---------TRENVASH
LQKYR-
>1035_TraesCS1A02G258400.1.cds1#1
--------------------------------------------------VWTPQLHKRF
VDAVAH-----------------LG-----------------------------------
IKNAVPKTIM-QLMSVD------------------------GL---------TRENVASH
LQKYR-
>1114_TraesCS7D02G489600.1#1
------------------------------------------------RVKWTIELHNKF
LEAINQ-----------------IG-----------------------------------
LDKAAPNKIL-ELMNVD------------------------CL---------TRHNIASH
LQKYR-
>1116_TraesCS7A02G502300.1#1
------------------------------------------------RVKWTTDLHNKF
LEAINQ-----------------IG-----------------------------------
LDKVAPNKIL-ELMNVD------------------------CL---------TRHNIASH
LQKYR-
>1122_TraesCS3B02G423600.1#1
------------------------------------------------RVVWSVDLHQKF
VNAVNQ-----------------IG-----------------------------------
FDKVGPKKIL-DLMNVP------------------------GL---------TRENVASH
LQKYR-
>1125_TraesCS3A02G391600.1#1
------------------------------------------------RVVWSVDLHQKF
VNAVNQ-----------------IG-----------------------------------
FDKVGPKKIL-DLMNVP------------------------GL---------TRENVASH
LQKYR-
>1134_TraesCS3D02G384500.2#1
------------------------------------------------RVVWSVDLHQKF
VNAVNQ-----------------IG-----------------------------------
FDKVGPKKIL-DLMNVP------------------------GL---------TRENVASH
LQKYR-
>1137_TraesCS4D02G239900.1#1
------------------------------------------------RVVWSVELHQQF
VNAVNH-----------------LG-----------------------------------
IDKAVPKKIL-ELMNVP------------------------GL---------TRENVASH
LQK---
>1138_TraesCS4A02G063100.1#1
------------------------------------------------RVVWSVELHQQF
VNAVNH-----------------LG-----------------------------------
IDKAVPKKIL-ELMNVP------------------------GL---------TRENVASH
LQK---
>1139_TraesCS4B02G240100.1#1
------------------------------------------------RVVWSVELHQQF
VNAVNH-----------------LG-----------------------------------
IDKAVPKKIL-ELMNVP------------------------GL---------TRENVASH
LQK---
>1099_TraesCS7D02G148000.1#1
------------------------------------------------RVVWSAELHRKF
VAAVNQ-----------------LG-----------------------------------
IDKAVPKRIL-ELMNVE------------------------KL---------TRENVASH
LQKYR-
>1146_TraesCS7A02G146500.1#1
------------------------------------------------RVVWSVELHRKF
VAAVNQ-----------------LG-----------------------------------
IDKAVPKRIL-ELMNVE------------------------KL---------TRENVASH
LQKYR-
>1147_TraesCS7A02G146700.1#1
------------------------------------------------RVVWSVELHRKF
VAAVNQ-----------------LG-----------------------------------
IDKAVPKRIL-ELMNVE------------------------KL---------TRENVASH
LQKYR-
>1148_TraesCS7D02G148200.1#1
------------------------------------------------RVVWSVELHRKF
VAAVNQ-----------------LG-----------------------------------
IDKAVPKRIL-ELMNVE------------------------KL---------TRENVASH
LQKYR-
>1149_TraesCS7B02G049200.1#1
------------------------------------------------RVVWSVELHRKF
VAAVNQ-----------------LG-----------------------------------
IDKAVPKRIL-ELMNVE------------------------KL---------TRENVASH
LQKYR-
>1150_TraesCS7A02G146400.1#1
------------------------------------------------RVVWSVELHRKF
VAAVNQ-----------------LG-----------------------------------
IDKAVPKRIL-ELMNVE------------------------KL---------TRENVASH
LQKYR-
>848_TraesCS1A02G278900.1#1
-------------------------------------------------GAWSPAENKQF
EEALARV--------------D-GDA----------------------------------
PDR--WERVA-ALLP--------------------------G---------KTVADVMRQ
Y-----
>839_TraesCS1D02G278200.1#1
-------------------------------------------------GAWSPQENKLF
EEALARV--------------D-GDA----------------------------------
PDR--WERVA-ALLP--------------------------G---------KTVADVMRQ
Y-----
>846_TraesCS1B02G287700.1#1
-------------------------------------------------GAWSPAENKLF
EEALARV--------------D-GDA----------------------------------
PDR--WERVA-ALLP--------------------------G---------KTVADVMRQ
Y-----
>852_TraesCS3A02G367600.1#1
-------------------------------------------------GAWTLEENKVF
EEALAAI--------------D-LDA----------------------------------
PDR--WEMVA-LMLP--------------------------R---------KTVADVVNH
YR----
>854_TraesCS3D02G360500.1#1
-------------------------------------------------GAWTLEENKVF
EEALAAI--------------D-LDA----------------------------------
PDR--WEMVA-LMLP--------------------------R---------KTVADVVNH
YR----
>856_TraesCS3B02G399300.1#1
-------------------------------------------------GAWTLEENKVF
EEALAAI--------------D-LDA----------------------------------
PDR--WEMVA-LMLP--------------------------R---------KTVADVVNH
YR----
>1060_TraesCS4D02G222400.1#1
-------------------------------------------------MAWSDAENERF
ERALATY--------------G-RDT----------------------------------
AGL--WERVA-AAVG--------------------------GG--------KTADDVRRH
Y-----
>1063_TraesCS4A02G082000.1#1
-------------------------------------------------MAWSDAENERF
ERALATY--------------G-RDT----------------------------------
AGL--WERVA-AAVG--------------------------GG--------KTADDVRRH
Y-----
>1064_TraesCS4B02G222000.1#1
-------------------------------------------------MAWSDAENERF
ERALATY--------------G-RDT----------------------------------
AGL--WERVA-AAVG--------------------------GG--------KTADDVRRH
Y-----
>1118_TraesCS5D02G564600.1.cds1#1
--------------------------------------------------PWSESENERF
ERALDTY--------------D-RDT----------------------------------
PGR--WDRVA-AAVG--------------------------GG--------KTADDVRRH
YD----
>1129_TraesCS5B02G558200.1.cds1#1
--------------------------------------------------AWSESENERF
ERALDTY--------------D-RDT----------------------------------
PGR--WDRVA-AAVG--------------------------GG--------KTADDVRRH
YD----
>1130_TraesCS4A02G320600.1.cds1#1
--------------------------------------------------AWSESENERF
ERALDTY--------------D-RDT----------------------------------
PGR--WDRVA-AAVG--------------------------GG--------KTADDVRRH
YD----
>1071_TraesCS1A02G404800.1.cds1#1
-------------------------------------------------SEWSKKENKMF
EEALAYY--------------G-EAA----------------------------------
PNL--WEKVA-SAMG--------------------------GT--------KSAEEVRRH
FQ----
>1057_TraesCS1D02G413100.1.cds1#1
-------------------------------------------------SEWSKKENKMF
EEALAYY--------------G-EGA----------------------------------
PNL--WDKVA-SAMG--------------------------GT--------KSAEEVRRH
FQ----
>1058_TraesCS1B02G435400.1.cds1#1
-------------------------------------------------SEWSKKENKMF
EEALAYY--------------G-EGA----------------------------------
PNL--WDKVA-SAMG--------------------------GT--------KSAEEVRRH
FQ----
>1039_TraesCS1B02G434600.1.cds1#1
-------------------------------------------------SEWSKKENKMF
EEALAYY--------------G-EGA----------------------------------
PNL--WEKVA-SAMG--------------------------GT--------KSAEEVRRH
FQVL--
>1061_TraesCS1A02G405300.1.cds1#1
-------------------------------------------------SEWSKKENKMF
EEALAYY--------------G-EGA----------------------------------
PNL--WEKVA-SAMG--------------------------GT--------KSAEEVRRH
FQ----
>1062_TraesCS1D02G413300.1.cds1#1
-------------------------------------------------SEWSKKENKMF
EEALAYY--------------G-EGA----------------------------------
PNL--WEKVA-SAMG--------------------------GT--------KSAEEVRRH
FQ----
>1065_TraesCS1D02G412800.1.cds1#1
-------------------------------------------------SEWSKKENKMF
EEALAYY--------------G-EGA----------------------------------
PNL--WEKVA-SAMG--------------------------GT--------KSAEEVRRH
FQ----
>1053_TraesCS1D02G413400.1.cds1#1
-------------------------------------------------SEWSKKENKMF
EEALAYY--------------G-VGA----------------------------------
PNL--WEKVA-SAMG--------------------------GT--------KSAEEVRRH
FQ----
>1054_TraesCS1A02G405400.1.cds1#1
-------------------------------------------------SEWSKKENKMF
EEALAYY--------------G-VGA----------------------------------
PNL--WEKVA-SAMG--------------------------GT--------KSAEEVRRH
FQ----
>1056_TraesCS1B02G435500.1.cds1#1
-------------------------------------------------SEWSKKENKMF
EEALAYY--------------G-MGA----------------------------------
PNL--WEKVA-SAMG--------------------------GT--------KSAEEVRRH
FQ----
>1100_TraesCS1A02G405000.1.cds1#1
-------------------------------------------------SEWSKKENKMF
EQALAYY--------------G-VSA----------------------------------
PNL--WEKVA-SAMG--------------------------GT--------KSAEEVRCH
FQ----
>1059_TraesCS1A02G404900.1.cds1#1
-------------------------------------------------SEWSKKENKMF
EEALAYY--------------G-VSA----------------------------------
PNL--WEKVA-SAMG--------------------------GT--------KSADEVRRH
FQ----
>1051_TraesCS1B02G435100.1.cds1#1
-------------------------------------------------SEWSKKENKMF
EEALACY--------------G-VSA----------------------------------
PNL--WEKVA-SAMG--------------------------GT--------KSAEEVRRH
FQ----
>1050_TraesCS1A02G405100.1.cds1#1
-------------------------------------------------SEWSKKENKMF
EEALAYY--------------G-KSA----------------------------------
PNL--WEKVA-SAMG--------------------------GT--------KSAEEVRRH
FQ----
>1024_TraesCS1B02G435000.1.cds1#1
-------------------------------------------------SEWSKKENKMF
EEALAYY--------------G-VSA----------------------------------
PNL--WEKVA-SAMG--------------------------GT--------KSAEEVRRH
FQL---
>1025_TraesCS1D02G413000.1.cds1#1
-------------------------------------------------SEWSKKENKMF
EEALAYY--------------G-VSA----------------------------------
PNL--WEKVA-SAMG--------------------------GT--------KSAEEVRRH
FQL---
>1036_TraesCS1B02G434700.1.cds1#1
-------------------------------------------------SEWSKKENKMF
EEALAYY--------------G-VSA----------------------------------
PNL--WEKVA-SAMG--------------------------GT--------KSAEEVRRH
FQ----
>1038_TraesCS1B02G434800.1.cds1#1
-------------------------------------------------SEWSKKENKMF
EEALAYY--------------G-VSA----------------------------------
PNL--WEKVA-SAMG--------------------------GT--------KSAEEVRRH
FQ----
>1043_TraesCS1B02G435200.1.cds1#1
-------------------------------------------------SEWSQKENKMF
EEALAYY--------------G-VSA----------------------------------
PNL--WEKVA-SAMG--------------------------GT--------KSAEEVRRH
FQ----
>1141_TraesCS3A02G240900.1.cds1#1
--------------------------------------------------AWSAKENKLF
EEALAYH--------------G-EGT----------------------------------
PDR--WLKVS-RAMG--------------------------GT--------KTADEVRRH
Y-----
>1145_TraesCS3B02G269100.1.cds1#1
--------------------------------------------------AWSAKENKLF
EEALAYH--------------G-EGT----------------------------------
PDR--WLKVS-RAMG--------------------------GT--------KTADEVRRH
Y-----
>1159_TraesCS3D02G241200.1.cds1#1
--------------------------------------------------TWSAKENKLF
EEALAYH--------------G-EGT----------------------------------
PDR--WLKVS-RAMG--------------------------GT--------KTAAEVRRH
Y-----
>1160_TraesCS5A02G278400.1.cds1#1
--------------------------------------------------EWSKKDNKLF
EDALAYY--------------G-EGT----------------------------------
PDR--WLKVS-RAMG--------------------------GT--------KTANEVRRH
Y-----
>1151_TraesCS5D02G285600.1.cds1#1
--------------------------------------------------EWSKKENKLF
EEALAYY--------------G-EGT----------------------------------
PDR--WLKVS-RAMG--------------------------GT--------KTADEVRRH
Y-----
>1133_TraesCS5A02G278500.1.cds1#1
--------------------------------------------------EWSKKENKLF
EDALAYY--------------G-EGT----------------------------------
PDR--WLKVS-RAMG--------------------------GT--------RTADEVRRH
Y-----
>1161_TraesCS5A02G278300.1.cds1#1
--------------------------------------------------EWSKKENKLF
EDALAYY--------------G-EGT----------------------------------
PDR--WLKVS-RAMG--------------------------GT--------KTADEVRRH
Y-----
>1165_TraesCS5D02G285300.1.cds1#1
--------------------------------------------------EWSKKENKLF
EDALAYY--------------G-EGT----------------------------------
PDR--WLKVS-RAMG--------------------------GT--------KTADEVRRH
Y-----
>1166_TraesCS5A02G278700.1.cds1#1
--------------------------------------------------EWSKKENKLF
EDALAYY--------------G-EGT----------------------------------
PDR--WLKVS-RAMG--------------------------GT--------KTADEVRRH
Y-----
>1167_TraesCS5B02G277800.1.cds1#1
--------------------------------------------------EWSKKENKLF
EDALAYY--------------G-EGT----------------------------------
PDR--WLKVS-RAMG--------------------------GT--------KTADEVRRH
Y-----
>1168_TraesCS5B02G277900.1.cds1#1
--------------------------------------------------EWSKKENKLF
EDALAYY--------------G-EGT----------------------------------
PDR--WLKVS-RAMG--------------------------GT--------KTADEVRRH
Y-----
>1169_TraesCS5B02G277700.1.cds1#1
--------------------------------------------------EWSKKENKLF
EDALAYY--------------G-EGT----------------------------------
PDR--WLKVS-RAMG--------------------------GT--------KTADEVRRH
Y-----
>1170_TraesCS5A02G278600.1.cds1#1
--------------------------------------------------EWSKKENKLF
EDALAYY--------------G-EGT----------------------------------
PDR--WLKVS-RAMG--------------------------GT--------KTADEVRRH
Y-----
>641_TraesCS1A02G094300.1#1
------------------------------------------------KRSWTVEEDTLL
REKVRE-----------------FDQ----------------------------------
-GS--WAEVA-LYLP--------------------------GR---------SGKQCRER
WTNQ--
>721_TraesCS1A02G096800.1#1
------------------------------------------------KGSWAMEEDTLL
RAKVQE-----------------FGK----------------------------------
-GR--WVKVA-LYLP--------------------------DR---------SGKQCRER
WINQ--
>583_TraesCS1B02G097500.1#1
------------------------------------------------KGSWTVEEDTLL
RAKVHE-----------------FGI----------------------------------
-GN--WKNIA-MYLP--------------------------GR---------SGKQCRER
WTNQ--
>581_TraesCS1B02G122500.1#1
------------------------------------------------KGSWTVEEDTLL
RAKVQE-----------------FGI----------------------------------
-GR--WTKVA-MYLP--------------------------GR---------SGKQCRER
WINQ--
>659_TraesCS1B02G125900.1#1
------------------------------------------------KRSWTMEEDTLL
KAKVQE-----------------FGK----------------------------------
-GK--WTKVA-LYLP--------------------------GR---------SGKQCRER
WVNQ--
>679_TraesCS1D02G106600.1#1
------------------------------------------------KRSWTVEEDTLL
RAKVQE-----------------FGK----------------------------------
-GK--WTKVA-LYLP--------------------------GR---------SGKQCRER
WVN---
>181_TraesCS3D02G361600.1#1
------------------------------------------------RGPWTEEEDEVL
RRLVDE-----------------HGE----------------------------------
-HK--WATIS-EHLP--------------------------GR---------IGKQCRER
WTNH--
>75_TraesCS3B02G400500.1#1
------------------------------------------------RGPWTEEEDELL
RRLVDE-----------------HGE----------------------------------
-HK--WATIS-KHLP--------------------------GR---------IGKQCRER
WTNH--
>77_TraesCS3D02G361700.1#1
------------------------------------------------RGPWTEEEDELL
RRLVDE-----------------HGE----------------------------------
-HK--WATIS-KHLP--------------------------GR---------IGKQCRER
WTNH--
>132_TraesCS3B02G400200.1#1
------------------------------------------------RGPWTEEEDELL
RRLVDE-----------------HGE----------------------------------
-HK--WATIS-EHLP--------------------------GR---------IGKQCRER
WTNH--
>144_TraesCS3A02G368700.1#1
------------------------------------------------RGPWTEEEDELL
RRLVDE-----------------HGE----------------------------------
-HK--WATIS-EHLP--------------------------GR---------IGKQCRER
WTNH--
>335_TraesCS3A02G307700.1#1
------------------------------------------------KGVWTLKEDELL
KRLVAH-----------------YGN----------------------------------
-GR--WEEIS-KDLP--------------------------GR---------IGKQCRER
WKNHL-
>91_TraesCS3D02G133000.1#1
------------------------------------------------KGAWTPEEDELL
KGLVAH-----------------YGN----------------------------------
-RR--WEEIS-KHLP--------------------------GR---------IGKQCRER
WTNHL-
>409_TraesCS3B02G150900.1#1
------------------------------------------------KGAWTQEEDKLL
KILVAR-----------------DGN----------------------------------
-RR--WEEIS-KHLP--------------------------GR---------IGKQCRER
WTNHL-
>146_TraesCS7A02G121900.1#1
------------------------------------------------KGQWTLEEDRKL
VKLVEQ-----------------FGL----------------------------------
-RK--WSQIA-QMLP--------------------------GR---------VGKQCRER
WHNHL-
>150_TraesCS7D02G120400.1#1
------------------------------------------------KGQWTLEEDRKL
VKLVEQ-----------------FGL----------------------------------
-RK--WSQIA-QMLP--------------------------GR---------VGKQCRER
WHNHL-
>154_TraesCS7B02G020700.1#1
------------------------------------------------KGQWTLEEDRKL
VKLVEQ-----------------FGL----------------------------------
-RK--WSQIA-QMLP--------------------------GR---------VGKQCRER
WHNHL-
>239_TraesCS1D02G379200.1#1
------------------------------------------------KGQWTPEEDRKL
VKLVEQ-----------------FGL----------------------------------
-GK--WSQMA-QMLP--------------------------VR---------VGKQCRER
WHNHL-
>267_TraesCS1B02G392600.1#1
------------------------------------------------KGQWTPEEDRKL
VKLVEQ-----------------FGL----------------------------------
-RK--WSQMA-QMLP--------------------------AR---------VGKQCRER
WHNHL-
>25_TraesCS3D02G161100.1#2
------------------------------------------------KGPWSKEEDDII
VEMVKK-----------------YGP----------------------------------
-KK--WSTIA-QALP--------------------------GR---------IGKQCRER
WHNHL-
>28_TraesCS3B02G180300.1#2
------------------------------------------------KGPWSKEEDDII
VEMVKK-----------------YGP----------------------------------
-KK--WSTIA-QALP--------------------------GR---------IGKQCRER
WHNHL-
>31_TraesCS3A02G153700.1#2
------------------------------------------------KGPWSKEEDDII
VEMVKK-----------------YGP----------------------------------
-KK--WSTIA-QALP--------------------------GR---------IGKQCRER
WHNHL-
>34_TraesCS1B02G147800.2#2
------------------------------------------------KGPWSKEEDDVI
IQMVKK-----------------YGP----------------------------------
-TK--WSTIA-QALP--------------------------GR---------IGKQCRER
WHNHL-
>37_TraesCS1D02G125400.1#2
------------------------------------------------KGPWSKEEDDVI
IQMVKK-----------------YGP----------------------------------
-TK--WSTIA-QALP--------------------------GR---------IGKQCRER
WHNHL-
>40_TraesCS1A02G129300.1#2
------------------------------------------------KGPWSKEEDDII
IQMVKK-----------------YGP----------------------------------
-TK--WSTIA-QALS--------------------------GR---------IGKQCRER
WHNHL-
>16_TraesCS3B02G391900.1#2
------------------------------------------------KGPWTQEEDDKI
IDLVKK-----------------YGP----------------------------------
-TK--WSVIA-RSLP--------------------------GR---------IGKQCRER
WHNHL-
>19_TraesCS3A02G359200.1#2
------------------------------------------------KGPWTQEEDDKI
IDLVKK-----------------YGP----------------------------------
-TK--WSVIA-RSLP--------------------------GR---------IGKQCRER
WHNHL-
>22_TraesCS3D02G353500.1#2
------------------------------------------------KGPWTQEEDDKI
IDLVKK-----------------YGP----------------------------------
-TK--WSVIA-RSLP--------------------------GR---------IGKQCRER
WHNHL-
>43_TraesCS1D02G283100.1#2
------------------------------------------------KGPWTQEEDETI
IQKVKE-----------------HGP----------------------------------
-TK--WSVIA-RSLH--------------------------GR---------IGKQCRER
WHNHL-
>46_TraesCS1B02G293300.1#2
------------------------------------------------KGPWTQEEDETI
IQKVKE-----------------HGP----------------------------------
-TK--WSVIA-RSLH--------------------------GR---------IGKQCRER
WHNHL-
>49_TraesCS1A02G284000.1#2
------------------------------------------------KGPWTQEEDDTI
IQKVKE-----------------HGP----------------------------------
-TK--WSVIA-RSLH--------------------------GR---------IGKQCRER
WHNHL-
>835_TraesCS5D02G093100.1.cds1#1
------------------------------------------------RQRWRPEEDAIL
RSYVRQ-----------------YGP----------------------------------
-RE--WNLVA-QRMNVPL-----------------------DR---------DAKSCLER
WKNYL-
>837_TraesCS5B02G086900.1.cds1#1
------------------------------------------------RQRWRPEEDAIL
RSYVRQ-----------------YGP----------------------------------
-RE--WNLVA-QRMNVPL-----------------------DR---------DAKSCLER
WKNYL-
>841_TraesCS5A02G079100.1#1
------------------------------------------------RQRWRPEEDAIL
RSYVRQ-----------------YGP----------------------------------
-RE--WNLVA-QRMNVPL-----------------------DR---------DAKSCLER
WKNYL-
>801_TraesCS4D02G232600.1.cds1#1
------------------------------------------------KKMWTKREDDLL
REQVCRC----------------GGP----------------------------------
-HK--WDSIC-RGLP--------------------------GR---------NSKSCRLR
WCQHL-
>695_TraesCS4A02G075200.1.cds1#1
------------------------------------------------KKMWTKREDDLL
REQVRRC----------------GGP----------------------------------
-HN--WDSIC-RALP--------------------------GR---------NSKSCRLR
WCQHL-
>617_TraesCS5B02G056600.1.cds1#1
------------------------------------------------KKMWTKEEDDLL
REQVRRC----------------GGP----------------------------------
-HN--WDSIC-QGLP--------------------------GR---------NSKSCRLR
WCQHL-
>649_TraesCS4D02G232800.1.cds1#1
------------------------------------------------KKMWTKEEDDLL
REQVRRC----------------GGP----------------------------------
-HN--WDSIC-RGLP--------------------------GR---------NSKSCRLR
WCQHL-
>665_TraesCS4A02G075400.1#1
-------------------------------------------------KMWTKEEDDLL
REQVRRC----------------GGP----------------------------------
-HN--WDSIC-RGLP--------------------------GR---------NSKSCRLR
WCQHL-
>683_TraesCS4B02G231300.1.cds1#1
------------------------------------------------KKMWTKEEDDLL
REQVRRC----------------GGP----------------------------------
-HN--WDSIC-RGLP--------------------------GR---------NSKSCRLR
WCQHL-
>116_TraesCS4A02G211100.1#1
------------------------------------------------RGHWRPGEDEKL
RQLVEK-----------------YGP----------------------------------
-QN--WNSIA-EKLE--------------------------GR---------SGKSCRLR
WFNQL-
>118_TraesCS4B02G105200.1#1
------------------------------------------------RGHWRPGEDEKL
RQLVEK-----------------YGP----------------------------------
-QN--WNSIA-EKLE--------------------------GR---------SGKSCRLR
WFNQL-
>263_TraesCS4D02G102100.1#1
------------------------------------------------RGHWRPGEDEKL
RQLVEK-----------------YGP----------------------------------
-QN--WNSIA-EKLE--------------------------GR---------SGKSCRLR
WFNQL-
>108_TraesCS4B02G052400.2#1
------------------------------------------------RGHWRPSEDERL
KELVAR-----------------YGP----------------------------------
-HN--WNAIA-EKLQ--------------------------GR---------SGKSCRLR
WFNQL-
>112_TraesCS4D02G052600.1#1
------------------------------------------------RGHWRPSEDERL
KELVAR-----------------YGP----------------------------------
-HN--WNAIA-EKLQ--------------------------GR---------SGKSCRLR
WFNQL-
>120_TraesCS4A02G262500.3#1
------------------------------------------------RGHWRPSEDERL
KELVAR-----------------YGP----------------------------------
-HN--WNAIA-EKLQ--------------------------GR---------SGKSCRLR
WFNQL-
>243_TraesCS3B02G217100.1#1
------------------------------------------------RGHWRPAEDARL
KELVGQ-----------------YGP----------------------------------
-QN--WNLIA-EKLD--------------------------GR---------SGKSCRLR
WFNQL-
>247_TraesCS3D02G191400.1#1
------------------------------------------------RGHWRPAEDARL
KELVGQ-----------------YGP----------------------------------
-QN--WNLIA-EKLD--------------------------GR---------SGKSCRLR
WFNQL-
>251_TraesCS3A02G187800.1#1
------------------------------------------------RGHWRPAEDARL
KELVGQ-----------------YGP----------------------------------
-QN--WNLIA-EKLD--------------------------GR---------SGKSCRLR
WFNQL-
>467_TraesCS3A02G439500.1#1
------------------------------------------------RGHWRPAEDMKL
RELVAL-----------------YGP----------------------------------
-QN--WNLIA-EKLD--------------------------GR---------SGKSCRLR
WFNQL-
>541_TraesCS3D02G432300.2#1
------------------------------------------------RGHWRPAEDMKL
RELVAL-----------------YGP----------------------------------
-QN--WNLIA-EKLD--------------------------GR---------SGKSCRLR
WFNQL-
>521_TraesCS3B02G473600.1#1
------------------------------------------------RGHWRPAEDIKL
RELVAL-----------------YGP----------------------------------
-QN--WNLIA-EKLD--------------------------GR---------SGKSCRLR
WFNQL-
>235_TraesCS4A02G047900.1.cds1#1
-------------------------------------------------TPWTPEEDEAL
RRGVRE-----------------HGA----------------------------------
-KS--WDAIA-LALP--------------------------GR---------ASKSCRLR
WCQHL-
>83_TraesCS4D02G297900.1.cds1#1
------------------------------------------------TGSWSPEEDALL
VALVRQ-----------------HGA----------------------------------
-RR--WSVIS-AGVP--------------------------GR---------TGKSCRLR
WCNQL-
>97_TraesCS4B02G299000.1.cds1#1
------------------------------------------------TGSWSPEEDALL
VALVRQ-----------------HGA----------------------------------
-RR--WSVIS-AGVP--------------------------GR---------TGKSCRLR
WCNQL-
>99_TraesCS4A02G006100.1.cds1#1
------------------------------------------------TGSWSPEEDALL
VALVRQ-----------------HGA----------------------------------
-RR--WSVIS-ASVP--------------------------GR---------TGKSCRLR
WCNQL-
>59_TraesCS1B02G236900.1.cds1#1
------------------------------------------------KGSWSPEEDELL
RDAVAR-----------------HGA----------------------------------
-RN--WTVIS-AEIP--------------------------GR---------TGKSCRLR
WCNQL-
>61_TraesCS1D02G225200.1.cds1#1
------------------------------------------------KGSWSPEEDELL
RDAVAR-----------------HGA----------------------------------
-RN--WTVIS-AEIP--------------------------GR---------TGKSCRLR
WCNQL-
>63_TraesCS1A02G223600.1.cds1#1
------------------------------------------------KGSWSPEEDELL
RDAVAR-----------------HGA----------------------------------
-RN--WTVIS-AEIP--------------------------GR---------TGKSCRLR
WCNQL-
>463_TraesCS3B02G397100.1#1
------------------------------------------------KGPWSPEEDAVL
TNLVMR-----------------DGA----------------------------------
-RN--WTMIA-RGIP--------------------------GR---------SGKSCRLR
WCNQL-
>469_TraesCS3D02G358400.1#1
------------------------------------------------KGPWSPEEDAVL
TNLVMR-----------------DGA----------------------------------
-RN--WTMIA-RGIP--------------------------GR---------SGKSCRLR
WCNQL-
>479_TraesCS3A02G365200.1#1
------------------------------------------------KGPWSPEEDAVL
TNLVMR-----------------DGA----------------------------------
-RN--WMTIA-RGIP--------------------------GR---------SGKSCRLR
WCNQL-
>195_TraesCS5B02G157300.1.cds1#1
------------------------------------------------KGPWSPEEDDAL
QRLVGR-----------------HGA----------------------------------
-RN--WSLIS-KSIP--------------------------GR---------SGKSCRLR
WCNQL-
>197_TraesCS5D02G164600.1.cds1#1
------------------------------------------------KGPWSPEEDDAL
QRLVGR-----------------HGA----------------------------------
-RN--WSLIS-KSIP--------------------------GR---------SGKSCRLR
WCNQL-
>323_TraesCS5A02G159600.1.cds1#1
------------------------------------------------KGPWSPEEDDAL
QRLVGR-----------------HGA----------------------------------
-RN--WSLIS-KSIP--------------------------GQ---------SGKSCRLR
WCNQL-
>67_TraesCS6B02G201700.1.cds1#1
------------------------------------------------KGPWSPEEDEAL
RRLVER-----------------HGA----------------------------------
-RN--WTAIG-RGIP--------------------------GR---------SGKSCRLR
WCNQL-
>69_TraesCS6D02G162900.1.cds1#1
------------------------------------------------KGPWSPEEDEAL
RRLVER-----------------HGA----------------------------------
-RN--WTAIG-RGIP--------------------------GR---------SGKSCRLR
WCNQL-
>71_TraesCS6A02G173800.1.cds1#1
------------------------------------------------KGPWSPEEDEAL
RRLVER-----------------HGA----------------------------------
-RN--WTAIG-RGIP--------------------------GR---------SGKSCRLR
WCNQL-
>265_TraesCS7B02G443800.1.cds1#1
------------------------------------------------RGPWSPEEDAAL
RRLVEC-----------------HGA----------------------------------
-RN--WTAIG-RGVP--------------------------GR---------SGKSCRLR
WCNQL-
>337_TraesCS7B02G444000.1.cds1#1
------------------------------------------------RGPWSPEEDAAL
RRLVEC-----------------HGA----------------------------------
-RN--WTAIG-RGVP--------------------------GR---------SGKSCRLR
WCNQL-
>341_TraesCS7D02G515100.1.cds1#1
------------------------------------------------RGPWSPEEDGAL
RRLVEL-----------------HGA----------------------------------
-RN--WTAIG-SGVP--------------------------GR---------SGKSCRLR
WCNQL-
>489_TraesCS7A02G526500.1.cds1#1
------------------------------------------------RGPWSPEEDGAL
RRLVEL-----------------HGA----------------------------------
-RN--WTAIG-RGVP--------------------------GR---------SGKSCRLR
WCNQL-
>439_TraesCS7D02G515000.1.cds1#1
------------------------------------------------RGPWSPEEDGTL
RRLVER-----------------HGA----------------------------------
-RN--WTAIG-RGVP--------------------------GR---------SGKSCRLR
WCNQL-
>261_TraesCS7D02G514800.1.cds1#1
------------------------------------------------RGPWSPEEDSAL
RQLVER-----------------HGA----------------------------------
-RN--WTAIG-RGVP--------------------------GR---------SGKSCRLR
WCNQL-
>317_TraesCS7B02G443900.1.cds1#1
------------------------------------------------RGPWSPEEDGAL
RQLVEH-----------------HGA----------------------------------
-RN--WTAIG-RGVP--------------------------GR---------SGKSCRLR
WCNQL-
>365_TraesCS7A02G526600.1.cds1#1
------------------------------------------------RGPWSPEEDGAL
RLLVER-----------------HGA----------------------------------
-RN--WTAIG-RGVP--------------------------GR---------SGKSCRLR
WCNQL-
>781_TraesCS1A02G169400.1#1
------------------------------------------------KGKWSKEEDNLI
KNHIEK-----------------YGI----------------------------------
-GCS-WQGLS-NTLG--L-----------------------RR---------CGRSCRSR
WLNYL-
>819_TraesCS1A02G201100.1#1
------------------------------------------------KGKWSREEDDLL
KKHIDK-----------------YGI----------------------------------
-GRS-WQALA-ETLG--L-----------------------QR---------CGRGCRAR
WLNYL-
>829_TraesCS1D02G204500.1#1
------------------------------------------------KGKWSREEDDFL
KKHIEK-----------------YGI----------------------------------
-GRS-WQALA-ETLG--L-----------------------QR---------CGRGCRAR
WLNYL-
>833_TraesCS1B02G215500.1#1
------------------------------------------------KGKWSREEDDLM
KKHIEK-----------------YGI----------------------------------
-GRS-WQALA-ETLG--L-----------------------QR---------CGRGCRAR
WLNYL-
>715_TraesCS3A02G254500.1#1
------------------------------------------------KGLWSPEEDEKL
YNHIIR-----------------YGV----------------------------------
-GC--WSSVP-KLAG--T-----------------------LP-----------------
------
>815_TraesCS3B02G280700.1#1
------------------------------------------------RGLWSPEEDEKL
VKYITA-----------------HGH----------------------------------
-GC--WSSVP-R------------------------------------------------
------
>1112_TraesCS6B02G361300.1#1
-------------------------------------------------AKWSKSDTDLF
YQALQQ-----------------FG-----------------------------------
-SD--FAMIQ-QLFP--------------------------DK---------SRDQVRQK
FKT---
>1113_TraesCS6D02G309500.4#1
-------------------------------------------------AKWSKSDTDLF
YQGLHQ-----------------FG-----------------------------------
-SD--FAMIQ-QLFP--------------------------DK---------SRDQVRQK
FKT---
>1119_TraesCS4A02G072600.1#1
--------------------------------------------------AWTRQEEESF
FNALRQ-----------------VG-----------------------------------
-KN--FEKIT-LRVQ--------------------------SK---------NKDQVRHY
YYRL--
>1121_TraesCS4D02G229400.1#1
--------------------------------------------------AWTRQEEESF
FNALRQ-----------------VG-----------------------------------
-KN--FEKIT-LRVQ--------------------------SK---------NKDQVRHY
YYRL--
>1127_TraesCS4B02G228500.1#1
--------------------------------------------------AWTRQEEESF
FNALRQ-----------------VG-----------------------------------
-KN--FEKIT-LRVQ--------------------------SK---------NKDQVRHY
YYRL--
>909_TraesCS4A02G261600.1#1
--------------------------------------------------SWTDEETLLL
LEALEI-----------------FG-----------------------------------
-GK--WTEIA-EHVA--------------------------TK---------TKTQCMLH
FLQM--
>910_TraesCS4D02G053300.2#1
--------------------------------------------------SWTDEETLLL
LEALEI-----------------FG-----------------------------------
-GK--WTEIA-EHVA--------------------------TK---------TKTQCMLH
FLQM--
>911_TraesCS4B02G053000.2#1
--------------------------------------------------SWTDEETLLL
LEALEI-----------------FG-----------------------------------
-GK--WTEIA-EHVA--------------------------TK---------TKTQCMLH
FLQM--
>942_TraesCS4D02G093900.2#1
--------------------------------------------------NWTDQETLLM
LEGIEK-----------------HK-----------------------------------
-DN--WNSIA-DHVG--------------------------TK---------SKAQCIYH
FIR---
>906_TraesCS5D02G128700.1#1
--------------------------------------------------SWTHEETLLL
LEGLEK-----------------YN-----------------------------------
-DN--WNAIA-EHVG--------------------------TK---------SKAQCIHH
FI----
>907_TraesCS5B02G119800.1#1
--------------------------------------------------SWTHEETLLL
LEGLEK-----------------YN-----------------------------------
-DN--WNAIA-EHVG--------------------------TK---------SKAQCIHH
FI----
>908_TraesCS5A02G113500.1#1
--------------------------------------------------SWTHEETLLL
LEGLEK-----------------YN-----------------------------------
-DN--WNAIA-EHVG--------------------------TK---------SKAQCIHH
F-----
>1047_TraesCS7D02G014900.2#1
------------------------------------------------RESWTDPEHDKF
IEALLL-----------------FD-----------------------------------
-RD--WRKIE-AFVG--------------------------SK---------TVIQIRSH
AQKYF-
>1048_TraesCS7A02G017600.1#1
------------------------------------------------RESWTDPEHDKF
IEALLL-----------------FD-----------------------------------
-RD--WRKIE-AFVG--------------------------SK---------TVIQIRSH
AQKYF-
>939_TraesCS6B02G266800.3#1
------------------------------------------------RESWTEQEHDKF
LEALQL-----------------FD-----------------------------------
-RD--WKKIE-AFVG--------------------------SK---------TVIQIRSH
AQKYF-
>940_TraesCS6D02G239800.1#1
------------------------------------------------RESWTEQEHDKF
LEALQL-----------------FD-----------------------------------
-RD--WKKIE-AFVG--------------------------SK---------TVIQIRSH
AQKYF-
>943_TraesCS6A02G258600.2#1
------------------------------------------------RESWTEQEHDKF
LEALQL-----------------FD-----------------------------------
-RD--WKKIE-AFVG--------------------------SK---------TVIQIRSH
AQKYF-
>970_TraesCS7A02G470700.1#1
------------------------------------------------RESWTEPEHDKF
LEALQL-----------------FD-----------------------------------
-RD--WKKIE-AFVG--------------------------SK---------TVIQIRSH
AQKYF-
>971_TraesCS7D02G458000.1#1
------------------------------------------------RESWTEPEHDKF
LEALQL-----------------FD-----------------------------------
-RD--WKKIE-AFVG--------------------------SK---------TVIQIRSH
AQKYF-
>972_TraesCS7B02G372500.1#1
------------------------------------------------RESWTEPEHDKF
LEALQL-----------------FD-----------------------------------
-RD--WKKIE-AFVG--------------------------SK---------TVIQIRSH
AQKYF-
>912_TraesCS7B02G188000.1#1
------------------------------------------------RERWTEAEHKRF
LEALKL-----------------YG-----------------------------------
-RA--WQRIE-EHVG--------------------------TK---------TAVQIRSH
AQK---
>913_TraesCS7A02G299400.3#1
------------------------------------------------RERWTEAEHKRF
LEALKL-----------------YG-----------------------------------
-RA--WQRIE-EHVG--------------------------TK---------TAVQIRSH
AQK---
>914_TraesCS7D02G295400.1#1
------------------------------------------------RERWTEAEHKRF
LEALKL-----------------YG-----------------------------------
-RA--WQRIE-EHVG--------------------------TK---------TAVQIRSH
AQK---
>895_TraesCS7B02G478200.1#1
------------------------------------------------REKWTEEEHEKF
LEALKL-----------------YG-----------------------------------
-RS--WRQIQ-EHIG--------------------------TK---------TAVQIRSH
AQK---
>896_TraesCS7D02G540700.3#1
------------------------------------------------REKWTEEEHEKF
LEALKL-----------------YG-----------------------------------
-RS--WRQIQ-EHIG--------------------------TK---------TAVQIRSH
AQK---
>897_TraesCS7A02G553800.1#1
------------------------------------------------REKWTEEEHEKF
LEALKL-----------------YG-----------------------------------
-RS--WRQIQ-EHIG--------------------------TK---------TAVQIRSH
AQK---
>898_TraesCS6B02G288500.1#1
------------------------------------------------REKWTEEEHKRF
LEALQL-----------------HG-----------------------------------
-RA--WRRIQ-EHIG--------------------------TK---------TAVQIRSH
AQK---
>899_TraesCS6A02G261100.1#1
------------------------------------------------REKWTEEEHKRF
LEALQL-----------------HG-----------------------------------
-RA--WRRIQ-EHIG--------------------------TK---------TAVQIRSH
AQK---
>900_TraesCS6D02G241900.1#1
------------------------------------------------REKWTEEEHKRF
LEALQL-----------------HG-----------------------------------
-RA--WRRIQ-EHIG--------------------------TK---------TAVQIRSH
AQK---
>901_TraesCS2B02G478700.1#1
------------------------------------------------REKWTEEEHKLF
LEAMQL-----------------HG-----------------------------------
-RA--WRRIQ-EHIG--------------------------TK---------TAVQIRSH
AQK---
>902_TraesCS2D02G456900.1#1
------------------------------------------------REKWTEEEHKLF
LEAMQL-----------------HG-----------------------------------
-RA--WRRIQ-EHIG--------------------------TK---------TAVQIRSH
AQK---
>903_TraesCS2A02G456600.1#1
------------------------------------------------REKWTEEEHKLF
LEAMQL-----------------HG-----------------------------------
-RA--WRRIQ-EHIG--------------------------TK---------TAVQIRSH
AQK---
>944_TraesCS3D02G134000.1#1
------------------------------------------------RERWCPDEHERF
LDALLR-----------------FG-----------------------------------
-RD--WRKIE-EHVR--------------------------TK---------TAVQIRSH
AQKYF-
>929_TraesCS3B02G151500.1#1
------------------------------------------------RERWCPEEHERF
LDALLR-----------------FG-----------------------------------
-RD--WKKIE-EHVR--------------------------TK---------TAVQIRSH
AQKYF-
>935_TraesCS3A02G308500.1#1
------------------------------------------------RERWCPEEHERF
LDALLR-----------------FG-----------------------------------
-RD--WRKIE-EHVR--------------------------TK---------TAVQIRSH
AQKYF-
>926_TraesCS1A02G107700.1#1
------------------------------------------------RERWTDEEHERF
LHALHI-----------------FG-----------------------------------
-RD--WKSIE-ALVA--------------------------TK---------TSVQIRSH
AQKH--
>927_TraesCS1B02G129800.1#1
------------------------------------------------RERWTDEEHERF
LHALHI-----------------FG-----------------------------------
-RD--WKSIE-ALVA--------------------------TK---------TSVQIRSH
AQKH--
>928_TraesCS1D02G111400.1#1
------------------------------------------------RERWTDEEHQRF
VHALHI-----------------FG-----------------------------------
-RD--WKSIE-ALVA--------------------------TK---------TSVQIRSH
AQKH--
>6_TraesCS5A02G291400.1#1
PWSDVEKDRLAKGIKQQYQETLIKDSLKNG--SGDFSAVDMAYALTNTVGNFEAT--PEI
LRSVLP-----------------L------------------------------------
-VN--WDYIAAMYLP--------------------------GR---------SGAECESR
WLNH--
>1_TraesCS5B02G290500.1#1
PWSDIEKDRLAKGIKQQYQEALIKDSMKNGSSSGDFSAVDMAYALTNTVGNFEAT--PEI
LRSVLP-----------------L------------------------------------
-VN--WDFIAAMYLP--------------------------GR---------SGAECESR
WLNH--
>968_TraesCS3A02G503500.1#1
SWSDTEKDRLAKGIKQQYQEMLIKDSMKNGSSSGDFSAVDMAYALTNTGGNFEAT--PEI
LRSVLP-----------------L------------------------------------
-VN--WDYIAAMYLP--------------------------GR---------SGAECESR
WLNY--
>827_TraesCS4B02G231200.1.cds1#1
---------------------------------------------------WTKTEDDLL
REQVRR-----------------CGG----------------------------------
PHN--WDAIC-RGLP--------------------------GR---------NSKSCRVC
WCQHL-
>766_TraesCS6A02G198000.2#2
------------------------------------------------KEAWSEQEELRL
IRAHQI-----------------Y-G----------------------------------
-TK--WREMV-KHFP--------------------------GR---------TNGAIKEY
WR----
>776_TraesCS6B02G228500.1#2
------------------------------------------------KEAWSEQEELRL
IRAHQI-----------------Y-G----------------------------------
-TK--WREMV-KHFP--------------------------GR---------TNGAIKEY
WR----
>794_TraesCS6D02G179100.2#2
------------------------------------------------KEAWSEQEELRL
IRAHQI-----------------Y-G----------------------------------
-TK--WREMV-KHFP--------------------------GR---------TNGAIKEY
WR----
>844_TraesCS1A02G244500.1.cds1#2
--------------------------------------------------AFTAGDDAEL
ARLHQR-----------------H-G----------------------------------
-GR--WSSIS-RAVY--------------------------GR---------TSRVMKRR
WREL--
>775_TraesCS6B02G228500.1#1
------------------------------------------------RVKWSEEEDKVL
TQMINK-----------------HGL----------------------------------
-KN--WQMVA-HAIP--------------------------GR---------SAPQCRQR
WR----
>765_TraesCS6A02G198000.2#1
------------------------------------------------RVKWSEEENKVL
AQMINK-----------------HGL----------------------------------
-KN--WQTVA-HAIP--------------------------GR---------SAPQCRQR
WR----
>793_TraesCS6D02G179100.2#1
------------------------------------------------RVKWSEEENKVL
TQMINK-----------------HGL----------------------------------
-KN--WQTVA-HAIP--------------------------GR---------SAPQCRQR
WR----
>843_TraesCS1A02G244500.1.cds1#1
-------------------------------------------------RAWTAEEDARL
ARLARE-----------------NGL----------------------------------
-RS--WHRVA-RQMP--------------------------GR---------SYALCRDR
WRDHL-
>959_TraesCS6A02G346900.1.cds1#1
---------------------------------------------------WTAEEDARL
ERLARE-----------------NGF----------------------------------
-RH--WSRVA-RRMP--------------------------GR---------SRSLCLAR
WR----
>862_TraesCS5D02G460800.1#1
-------------------------------------------------GVWKNTEDEIL
KAAVMK-----------------YGK----------------------------------
-NQ--WARIS-SLLV--------------------------RK---------SAKQCKAR
WYEWL-
>864_TraesCS5A02G450800.1#1
-------------------------------------------------GVWKNTEDEIL
KAAVMK-----------------YGK----------------------------------
-NQ--WARIS-SLLV--------------------------RK---------SAKQCKAR
WYEWL-
>866_TraesCS5B02G459200.1#1
-------------------------------------------------GVWKNTEDEIL
KAAVMK-----------------YGK----------------------------------
-NQ--WARIS-SLLV--------------------------RK---------SAKQCKAR
WYEWL-
>877_TraesCS5D02G314000.1#1
-------------------------------------------------GVWKNTEDEIL
KAAVMK-----------------YGK----------------------------------
-NQ--WARIS-SLLV--------------------------RK---------SAKQCKAR
WYEWL-
>879_TraesCS5A02G307100.1#1
-------------------------------------------------GVWKNTEDEIL
KAAVMK-----------------YGK----------------------------------
-NQ--WARIS-SLLV--------------------------RK---------SAKQCKAR
WYEWL-
>881_TraesCS5B02G307500.2#1
-------------------------------------------------GVWKNTEDEIL
KAAVMK-----------------YGK----------------------------------
-NQ--WARIS-SLLV--------------------------RK---------SAKQCKAR
WYEWL-
>8_TraesCS5A02G291400.1#3
------------------------------------------------KRAWTKEEDLQL
VAAVQT-----------------F-G----------------------------------
-CN--WQLVS-ASLV--------------------------GR---------IGNQCSNR
WRKT--
>3_TraesCS5B02G290500.1#3
-------------------------------------------------RTWTKEEDLQL
LAAVQT-----------------Y-G----------------------------------
-CN--WQLVS-ANLV--------------------------GR---------IGNQCSNR
YRKT--
>12_TraesCS5D02G298900.1#2
-------------------------------------------------RTWTKEEDLQL
LAAVQT-----------------F-G----------------------------------
-CN--WQLVS-ANLV--------------------------GR---------IGNQCSNR
YRKT--
>5_TraesCS5B02G290500.1#5
-------------------------------------------------GEWRPEEDSKL
LASVHE-----------------V-G----------------------------------
-PC--WSKIAGAMIP--------------------------HR---------TDNMCLRR
WKR---
>10_TraesCS5A02G291400.1#5
-------------------------------------------------GEWRPEEDSKL
LASVHE-----------------V-G----------------------------------
-PC--WSKIAGAMIP--------------------------HR---------TDNMCLRR
WKR---
>14_TraesCS5D02G298900.1#4
-------------------------------------------------GEWRPEEDSKL
LASVHE-----------------V-G----------------------------------
-PC--WSKIAGAMIP--------------------------HR---------TDNMCLRR
WKR---
>757_TraesCS2B02G184500.1#1
--------------------------------------------------SWSAEEDDVL
RAQIAH-----------------HGT----------------------------------
-DN--WTVIA-TQFK--------------------------DK---------TARQCRRR
WYNYL-
>769_TraesCS2D02G165900.1#1
--------------------------------------------------SWSAEEDDVL
RAQIAH-----------------HGT----------------------------------
-DN--WTVIA-TQFK--------------------------DK---------TARQCRRR
WYNYL-
>779_TraesCS2A02G158900.4#1
--------------------------------------------------SWSAQEDDVL
RAQIAH-----------------HGT----------------------------------
-DN--WTVIA-TQFK--------------------------DK---------TARQCRRR
WYNYL-
>4_TraesCS5B02G290500.1#4
-------------------------------------------------GRWSEDEDKRL
MVSVKL-----------------FRS----------------------------------
-GS--WNKIA-QFVP--------------------------GR---------TQSQCSER
WRNVL-
>13_TraesCS5D02G298900.1#3
-------------------------------------------------GRWSEDEDKRL
MVSVKL-----------------FRS----------------------------------
-GS--WNKIA-QFVP--------------------------GR---------TQSQCSER
WRNVL-
>9_TraesCS5A02G291400.1#4
-------------------------------------------------GRWSEDEDKRL
LVSVKF-----------------FRS----------------------------------
-GS--WNKIA-QFVP--------------------------GR---------TQSQCSER
WRNVL-
>24_TraesCS3D02G161100.1#1
------------------------------------------------KGNWTPEEDDIL
SRAVQT-----------------YNG----------------------------------
-KN--WKKIA-ECFP--------------------------DR---------TDVQCLHR
WQKVL-
>27_TraesCS3B02G180300.1#1
------------------------------------------------KGNWTPEEDDIL
SRAVQT-----------------YNG----------------------------------
-KN--WKKIA-ECFP--------------------------DR---------TDVQCLHR
WQKVL-
>30_TraesCS3A02G153700.1#1
------------------------------------------------KGNWTPEEDDIL
SRAVQT-----------------YNG----------------------------------
-KN--WKKIA-ECFP--------------------------DR---------TDVQCLHR
WQKVL-
>33_TraesCS1B02G147800.2#1
------------------------------------------------KGNWTLEEDDIL
RKAVEI-----------------HNG----------------------------------
-KN--WKKIA-ECFP--------------------------DR---------TDVQCLHR
WQKVL-
>36_TraesCS1D02G125400.1#1
------------------------------------------------KGNWTLEEDDIL
RKAVEI-----------------HNG----------------------------------
-KN--WKKIA-ECFP--------------------------DR---------TDVQCLHR
WQKVL-
>39_TraesCS1A02G129300.1#1
------------------------------------------------KGNWTLEEDDIL
RKAVEI-----------------HNG----------------------------------
-KN--WKKIA-ECFP--------------------------DR---------TDVQCLHR
WQKVL-
>15_TraesCS3B02G391900.1#1
------------------------------------------------KGGWTLQEDETL
RKAVET-----------------FNG----------------------------------
-RS--WKKIA-EFFP--------------------------DR---------TEVQCLHR
WQKVL-
>18_TraesCS3A02G359200.1#1
------------------------------------------------KGGWTSQEDETL
RKAVET-----------------FNG----------------------------------
-RS--WKKIA-EFFP--------------------------DR---------TEVQCLHR
WQKVL-
>21_TraesCS3D02G353500.1#1
------------------------------------------------KGGWTSQEDETL
RKAVET-----------------FNG----------------------------------
-RS--WKKIA-EFFP--------------------------DR---------TEVQCLHR
WQKVL-
>42_TraesCS1D02G283100.1#1
------------------------------------------------KGGWTPEEDETL
RKAVAV-----------------FKG----------------------------------
-KN--WKRVA-QFFP--------------------------DR---------TEVQCLHR
WQKVL-
>45_TraesCS1B02G293300.1#1
------------------------------------------------KGGWTPEEDETL
REAVTV-----------------FKG----------------------------------
-KN--WKRVA-EFFP--------------------------DR---------TEVQCLHR
WQKVL-
>48_TraesCS1A02G284000.1#1
------------------------------------------------KGGWTPEEDETL
RKAVTV-----------------FKG----------------------------------
-KN--WKRVA-EFFP--------------------------DR---------TEVQCLHR
WQKVL-
>871_TraesCS2A02G554200.1#1
-------------------------------------------------GGWTREQEKAF
ENALATV-------------DEEEGE----------------------------------
-AM--WDKIA-DAVE--------------------------GK---------TPEEVRRH
Y-----
>873_TraesCS2B02G589700.1#1
-------------------------------------------------GGWTREQEKAF
ENALATV-------------DEEEGE----------------------------------
-AM--WDKIA-DAVE--------------------------GK---------TPEEVRRH
Y-----
>875_TraesCS2D02G560100.1#1
-------------------------------------------------GGWTREQEKAF
ENALATV-------------DEEEGE----------------------------------
-AM--WDKIA-DAVE--------------------------GK---------TPEEVRRH
Y-----
>858_TraesCS3D02G368000.1#1
------------------------------------------------RRPWAKEEDKAF
EAALVTL-------------PDQ-AP----------------------------------
-DR--WERVA-ARLP--------------------------GR---------TPQEAWEH
YQ----
>850_TraesCS3B02G407700.1#1
------------------------------------------------RRPWAKEEDKAF
EAALVML-------------PDH-AP----------------------------------
-DR--WERVA-ARLP--------------------------GR---------TPQEAWEH
YQ----
>860_TraesCS3A02G375500.1#1
------------------------------------------------RRPWAKEEDKAF
EAALVTL-------------PDH-AP----------------------------------
-DR--WERVA-ARLP--------------------------GR---------TPQEAWEH
YQ----
>868_TraesCS5A02G153800.1.cds1#1
-------------------------------------------------RKWTQEEYHKI
RQFVEK-----------------NG-----------------------------------
-TD--WKALS-EEL------------------------------------GKSEIHVKDT
WRRI--
>102_TraesCS7B02G127800.2#2
-------------------------------------------------RKWTDDEKEKI
RRFVEI-----------------NG-----------------------------------
-TD--WKTLA-REL------------------------------------GKSEIHVKDT
WRRM--
>173_TraesCS7A02G219600.1#2
-------------------------------------------------RKWTDDEKEQI
RRFVES-----------------NG-----------------------------------
-TD--WKTLA-REL------------------------------------GKSEIHVKDT
WRRI--
>101_TraesCS7B02G127800.2#1
--------------------------------------------------KWTHEEKEQI
QQFVEK-----------------NG-----------------------------------
-TD--WKTLA-QEL------------------------------------GKSEIHVKHA
WRRI--
>172_TraesCS7A02G219600.1#1
--------------------------------------------------KWTDEEKEQI
RRFVEK-----------------NG-----------------------------------
-TD--WKTLA-QEL------------------------------------GKSEIHVKHA
WRRI--
>1111_TraesCS2B02G094500.1#1
------------------------------------------------RKKWTEIQERTL
IEGVAK-----------------YGR----------------------------------
-GN--WKDIK-IAYP--------------------------DV-----FQDRSTVDMKDK
FRNL--
>1158_TraesCS2D02G077000.1#1
------------------------------------------------RKKWTEIQERTL
IEGVDK-----------------YGR----------------------------------
-GN--WKDIK-IAYP--------------------------DV-----FQDRSTVDMKDK
FRNL--
>1005_TraesCS7B02G047400.1#1
--------------------------------------------------RWSSVEEETL
RNGVEQ-----------------FGS----------------------------------
-GN--WKDIL-SHNP--------------------------DV-----FIGRTQVDLKDK
WRNM--
>1052_TraesCS7A02G145200.1#1
--------------------------------------------------RWSSVEEETL
RKGVEQ-----------------FGS----------------------------------
-SN--WKDIL-IHNP--------------------------DA-----FIGRTTVDLKDK
WRNM--
>1086_TraesCS7D02G146500.1#1
--------------------------------------------------RWSSVEEETL
RKGVEQ-----------------FGS----------------------------------
-SN--WKDIL-IHNS--------------------------DA-----FIGRTTVDLKDK
WRNM--
>1095_TraesCS2A02G063800.1#1
--------------------------------------------------HWTPEEVATL
VDGVED-----------------CGV----------------------------------
-AR--WSAMK-KKWF--------------------------PTSV------RTASNLKDK
WRNLL-
>1037_TraesCS2B02G076500.1#1
---------------------------------------------------WTTEEVTAL
VDGLEE-----------------FGG----------------------------------
-RR--WSAIK-KKYF--------------------------PKPDRTDQTDRTTENLKDK
WRNLR-
>1049_TraesCS2D02G061900.1#1
---------------------------------------------------WTTEEVTTL
VDGLEE-----------------FRG----------------------------------
-RR--WSAIK-KKYF--------------------------PTSD------RTTENLKDK
WKNLR-
>1002_TraesCS7D02G393500.1#1
--------------------------------------------------HWTHEEVKKL
VKGVET-----------------YGV----------------------------------
-GR--WTVMK-SHYF--------------------------SSSV------RDPTHLKDK
WRNLL-
>986_TraesCS7A02G399700.2#1
--------------------------------------------------HWTHEEVKKL
VKGVKT-----------------YGA----------------------------------
-GK--WTMVK-SHYF--------------------------SSSV------RDPTHLKDK
WRNLL-
>1020_TraesCS7B02G299900.1#1
--------------------------------------------------HWTHEEVKKL
VKGVKT-----------------YGA----------------------------------
-GR--WTMVK-NRYF--------------------------SSSV------RDPAHLKDK
WRNLL-
>1030_TraesCS7A02G399800.1#1
--------------------------------------------------HWTHEEVKKL
VKCVKT-----------------YGA----------------------------------
-GR--WTMVK-NRYF--------------------------SSSI------RDPAHLKDK
WRNLL-
>1153_TraesCS7D02G503800.1#1
--------------------------------------------------HWTSEEVKAL
VDGISA-----------------YGA----------------------------------
-GQ--WAKLK-NERF--------------------------PISI------RMAKHLTNK
WRNL--
>1088_TraesCS7B02G425500.1#1
--------------------------------------------------HWTSEEVKEL
VDGVSV-----------------YGV----------------------------------
-GP--WTKLK-NERF--------------------------PISV------RTAVHLKDK
WRNL--
>1092_TraesCS7B02G424700.1#1
--------------------------------------------------HWTSEEVKEL
VDGVSV-----------------YGV----------------------------------
-GP--WTKLK-NERF--------------------------PISV------RTAVHLKDK
WRNL--
>1093_TraesCS7B02G430500.1#1
--------------------------------------------------HWTSEEVKEL
VDGVSV-----------------YGV----------------------------------
-GP--WTKLK-NERF--------------------------PISV------RTAVHLKDK
WRNL--
>1140_TraesCS7D02G398200.1#1
--------------------------------------------------HWTSEEVKKL
VDGISA-----------------YGA----------------------------------
-SQ--WAKLK-NERF--------------------------PISV------RTAEHLKDN
WRNL--
>1075_TraesCS7D02G504500.1#1
--------------------------------------------------HWTSEEVKEL
VDGISA-----------------YGA----------------------------------
-SQ--WAKLK-NERF--------------------------PISV------RTAEHLKDK
WRNL--
>1098_TraesCS7B02G426800.1#1
--------------------------------------------------HWTSEEVKEL
VDGISA-----------------YGA----------------------------------
-SQ--WAKLK-NEKF--------------------------PISV------RTAEHLKDK
WRNL--
>1078_TraesCS3A02G414100.4#1
--------------------------------------------------AWTLSEVLKL
VDGVAQ-----------------FGP----------------------------------
-GK--WSEIR-RLSF----------------------------AS---YSYRTSVDLKDK
WRNLL-
>1079_TraesCS3D02G408600.1#1
--------------------------------------------------AWTLSEVLKL
VDGVAQ-----------------FGP----------------------------------
-GK--WSEIR-RLSF----------------------------AS---YSYRTSVDLKDK
WRNLL-
>1103_TraesCS3B02G448900.1#1
--------------------------------------------------AWTLSEVLKL
VDGVAQ-----------------FGP----------------------------------
-GK--WSEIR-RLSF----------------------------AS---YSYRTSVDLKDK
WRNL--
>1104_TraesCS5B02G377500.1#1
------------------------------------------------KQKWTSEEEAAL
RAGIAR-----------------YGV----------------------------------
-GS--WRLIL-KDKD--------------------------FSSI---LSCRSNVDLKDK
WRNI--
>1108_TraesCS5A02G375400.1#1
------------------------------------------------KQKWTSEEEAAL
RAGIAR-----------------YGV----------------------------------
-GS--WRLIL-KDDD--------------------------FRSI---LSCRSNVDLKDK
WRNI--
>1110_TraesCS5D02G385000.1#1
------------------------------------------------KQKWTSEEEAAL
RAGIAR-----------------YGV----------------------------------
-GS--WRLIL-KDDD--------------------------FRSI---LSCRSNVDLKDK
WRNI--
>993_TraesCS3A02G252000.6#1
------------------------------------------------KQKWTSEEEEAL
RRGVLK-----------------HGA----------------------------------
-GK--WRTIQ-KDPE--------------------------FSPV---LSSRSNIDLKDK
WRNL--
>994_TraesCS3D02G252400.3#1
------------------------------------------------KQKWTSEEEEAL
RRGVLK-----------------HGA----------------------------------
-GK--WRTIQ-KDPE--------------------------FSPV---LSSRSNIDLKDK
WRNL--
>996_TraesCS3B02G281500.2#1
------------------------------------------------KQKWTSEEEEAL
RRGVLK-----------------HGA----------------------------------
-GK--WRTIQ-KDPE--------------------------FSPV---LSSRSNIDLKDK
WRNL--
>987_TraesCS3B02G241900.1#1
------------------------------------------------KQRWTSEEEAAL
KAGVAK-----------------HGP----------------------------------
-GK--WRTIL-RDTD--------------------------FSAV---LRLRSNVDLKDK
WRNL--
>988_TraesCS3A02G211500.1#1
------------------------------------------------KQRWTSEEEAAL
KAGVAK-----------------HGP----------------------------------
-GK--WRTIL-RDTD--------------------------FSAV---LRLRSNVDLKDK
WRNL--
>990_TraesCS3D02G214200.3#1
------------------------------------------------KQRWTSEEEAAL
KAGVAK-----------------HGP----------------------------------
-GK--WRTIL-RDTD--------------------------FSAV---LRLRSNVDLKDK
WRNL--
>1044_TraesCS5A02G041500.1#1
------------------------------------------------KQKWTAEEEAAL
KAGIGK-----------------HGA----------------------------------
-GK--WRTIL-KDPE--------------------------FSNI---LRYRSNVDLKDK
WRNM--
>1046_TraesCS5B02G043100.1#1
------------------------------------------------KQKWTAEEEAAL
KAGIGK-----------------HGA----------------------------------
-GK--WRTIL-KDPE--------------------------FSNI---LRYRSNVDLKDK
WRNM--
>1055_TraesCS5D02G048400.1#1
------------------------------------------------KQKWTAEEEAAL
KAGIGK-----------------HGA----------------------------------
-GK--WRTIL-KDPE--------------------------FSNI---LRCRSNVDLKDK
WRNM--
>103_TraesCS7B02G127800.2#3
------------------------------------------------KGRWTQDEHQNL
FDLVNLDLRLKAHQIKNPDHRMLRDN----------------------------------
-IS--WEAIS-DKLT--------------------------TR---------NHKNCCLK
WYE---
>174_TraesCS7A02G219600.1#3
------------------------------------------------KGRWTQDEHQNL
FDLVNLDLRLKAHQIKNPDHRLLRDN----------------------------------
-IS--WEAIS-DKLT--------------------------TR---------NHKNCCLK
WYE---
>869_TraesCS5A02G153800.1.cds1#2
------------------------------------------------KGRWTQDEHQNL
FDLVNLDLRLKAHQEKNPGHRKLRDN----------------------------------
-IS--WEAIS-DKLT--------------------------SR---------NHKNCCLK
WYV---
>1040_TraesCS7D02G245800.1#1
---------------------------------------------------WGTLEELLL
ACAVSR-----------------HGT----------------------------------
-SS--WESVA-SEVQ--------------------------SRSP-SAAARLTPTSCRLR
FR----
>1045_TraesCS7A02G247200.1#1
---------------------------------------------------WGTLEELLL
ACAVSR-----------------HGT----------------------------------
-SS--WESVA-SEVQ--------------------------SRSP-SAAARLTPTSCRLR
FR----
>1090_TraesCS7B02G144300.1#1
---------------------------------------------------WGTLEELLL
ACAVSR-----------------HGT----------------------------------
-AS--WESVA-LEVQ--------------------------SRSP-SAAARLTPTSCRLR
FR----
>863_TraesCS5D02G460800.1#2
-------------------------------------------------TEWTREEDEKL
LHLAKL-----------------MP-----------------------------------
-TQ--WRTIA-PIVG--------------------------R----------TPSQCLER
YEKLL-
>865_TraesCS5A02G450800.1#2
-------------------------------------------------TEWTREEDEKL
LHLAKL-----------------MP-----------------------------------
-TQ--WRTIA-PIVG--------------------------R----------TPSQCLER
YEKLL-
>867_TraesCS5B02G459200.1#2
-------------------------------------------------TEWTREEDEKL
LHLAKL-----------------MP-----------------------------------
-TQ--WRTIA-PIVG--------------------------R----------TPSQCLER
YEKLL-
>878_TraesCS5D02G314000.1#2
-------------------------------------------------TEWTREEDEKL
LHLAKL-----------------MP-----------------------------------
-TQ--WRTIA-PIVG--------------------------R----------TPSQCLER
YEKLL-
>880_TraesCS5A02G307100.1#2
-------------------------------------------------TEWTREEDEKL
LHLAKL-----------------MP-----------------------------------
-TQ--WRTIA-PIVG--------------------------R----------TPSQCLER
YEKLL-
>882_TraesCS5B02G307500.2#2
-------------------------------------------------TEWTREEDEKL
LHLAKL-----------------MP-----------------------------------
-TQ--WRTIA-PIVG--------------------------R----------TPSQCLER
YEKLL-
>2_TraesCS5B02G290500.1#2
-------------------------------------------------NAWTACEEKRL
ILTVQE-----------------KGM----------------------------------
-HN--WINIA-VALG--------------------------TQ--------RTPFQCLAR
YQR---
>7_TraesCS5A02G291400.1#2
-------------------------------------------------NAWTACEEKRL
ILTVQE-----------------KGM----------------------------------
-HN--WINIA-VALG--------------------------TQ--------RTPFQCLAR
YQR---
>11_TraesCS5D02G298900.1#1
-------------------------------------------------KAWTACEEKRL
ILTVQE-----------------KGM----------------------------------
-HN--WINIA-VALG--------------------------TQ--------RTPFQCLAR
YQR---
>916_TraesCS5B02G395200.1#1
--------------------------------------------------DWNADEEILL
LEGIEM-----------------YGL----------------------------------
-GN--WAEVA-EHVG--------------------------TK---------SKAQCIEH
YT----
>917_TraesCS5D02G400100.2#1
--------------------------------------------------DWNADEEILL
LEGIEM-----------------YGL----------------------------------
-GN--WAEVA-EHVG--------------------------TK---------SKAQCIEH
YT----
>918_TraesCS5A02G390300.2#1
--------------------------------------------------DWNADEEILL
LEGIEM-----------------YGL----------------------------------
-GN--WAEVA-EHVG--------------------------TK---------SKAQCIEH
YT----
>923_TraesCS6A02G167800.1#1
------------------------------------------------KSDWTDKETLHL
LEAVLH-----------------YG-----------------------------------
-ED--WKKVS-EHVG--------------------------SR---------SEKDCIAR
L-----
>924_TraesCS6B02G195400.1#1
------------------------------------------------KSDWTDKETLHL
LEAVLH-----------------YG-----------------------------------
-ED--WKKVS-EHVG--------------------------SR---------SEKDCIAR
L-----
>925_TraesCS6D02G156700.3#1
------------------------------------------------KSDWTDKETLHL
LEAVLH-----------------YG-----------------------------------
-ED--WKKVS-EHVG--------------------------SR---------SEKDCIAR
L-----
>1004_TraesCS2B02G356600.1#1
-------------------------------------------------SAWTDAETLLL
LEGVLK-----------------HG-----------------------------------
-DD--WDLIT-QHVR--------------------------TK---------NKTECIAR
LIQ---
>1007_TraesCS2D02G337400.1#1
-------------------------------------------------SAWTDAETLLL
LEGVLK-----------------HG-----------------------------------
-DD--WDLIT-QHVR--------------------------TK---------NKTECIAR
LIQ---
>938_TraesCS4B02G097500.1#1
--------------------------------------------------NWTDPETLLL
LEGIEK-----------------HK-----------------------------------
-DN--WNSIA-DHVG--------------------------TK---------SKAQCIYH
FIR---
>1109_TraesCS4A02G218700.1#1
--------------------------------------------------NWTDQETLLL
LEGIEK-----------------HK-----------------------------------
-DN--WNSIA-DHVG--------------------------T------------------
------
