# Supplementary material for: Genome-Wide Analysis of MYB Transcription Factors in the Wheat Genome and Their Roles in Salt Stress Response
Source: Cells. 2023 May 20;12(10):1431. doi: 10.3390/cells12101431 (PMC10217287; doi:10.3390/cells12101431)
Supplement: Supplementary file 1 [file cells-12-01431-s001.zip › ZIP MYB/2304 Supplementary Table S5 Final_Countof_Myb_DomainperSequence_forManuscript.xlsx]

## Sheet: Sheet1
	Supplementary Table S5. Number of MYB domains identified for each of the genes used for tree.
	This is the basis for the MYB-R grouping of the genes.
	Gene IDs	Number of Myb Domains
0	TraesCS5B02G290500.1	5
1	TraesCS5A02G291400.1	5
2	TraesCS5D02G298900.1	4
3	TraesCS3B02G391900.1	3
4	TraesCS3A02G359200.1	3
5	TraesCS3D02G353500.1	3
6	TraesCS3D02G161100.1	3
7	TraesCS3B02G180300.1	3
8	TraesCS3A02G153700.1	3
9	TraesCS1B02G147800.2	3
10	TraesCS1D02G125400.1	3
11	TraesCS1A02G129300.1	3
12	TraesCS1D02G283100.1	3
13	TraesCS1B02G293300.1	3
14	TraesCS1A02G284000.1	3
15	TraesCS6B02G349200.1	2
16	TraesCS6A02G319000.1	2
17	TraesCS6A02G318900.1	2
18	TraesCS6B02G349100.1	2
19	TraesCS1B02G236900.1.cds1	2
20	TraesCS1D02G225200.1.cds1	2
21	TraesCS1A02G223600.1.cds1	2
22	TraesCS7D02G181400.1	2
23	TraesCS6B02G201700.1.cds1	2
24	TraesCS6D02G162900.1.cds1	2
25	TraesCS6A02G173800.1.cds1	2
26	TraesCS7A02G179900.1	2
27	TraesCS3B02G400500.1	2
28	TraesCS3D02G361700.1	2
29	TraesCS7B02G085100.1	2
30	TraesCS4A02G459200.1	2
31	TraesCS4D02G297900.1.cds1	2
32	TraesCS1D02G078600.1	2
33	TraesCS1A02G076200.1	2
34	TraesCS1B02G094500.1	2
35	TraesCS3D02G133000.1	2
36	TraesCS4A02G217800.1	2
37	TraesCS4D02G092900.1	2
38	TraesCS4B02G299000.1.cds1	2
39	TraesCS4A02G006100.1.cds1	2
40	TraesCS7B02G127800.2	3
41	TraesCS5B02G093000.1	2
42	TraesCS5D02G099100.1	2
43	TraesCS4B02G052400.2	2
44	TraesCS7D02G026900.1	2
45	TraesCS4D02G052600.1	2
46	TraesCS4D02G359100.1	2
47	TraesCS4A02G211100.1	2
48	TraesCS4B02G105200.1	2
49	TraesCS4A02G262500.3	2
50	TraesCS4B02G096500.1	2
51	TraesCS5A02G087100.1	2
52	TraesCS4A02G172200.1	2
53	TraesCSU02G069000.1	2
54	TraesCS4A02G173300.2	2
55	TraesCS3B02G400200.1	2
56	TraesCS4D02G142900.1	2
57	TraesCS4B02G143700.1	2
58	TraesCS4D02G142300.1	2
59	TraesCS7B02G204800.1	2
60	TraesCS7D02G300000.1	2
61	TraesCS3A02G368700.1	2
62	TraesCS7A02G121900.1	2
63	TraesCS2D02G361600.1	2
64	TraesCS7D02G120400.1	2
65	TraesCS2B02G381800.1	2
66	TraesCS7B02G020700.1	2
67	TraesCS2A02G363800.1	2
68	TraesCS2D02G324800.1	2
69	TraesCS2B02G343800.1	2
70	TraesCS2D02G163700.1	2
71	TraesCS2B02G183100.1	2
72	TraesCS2A02G338200.1	2
73	TraesCS2A02G157600.1	2
74	TraesCS7A02G304500.1	2
75	TraesCS7A02G219600.1	3
76	TraesCS1D02G154000.1	2
77	TraesCS2D02G444300.1	2
78	TraesCS4B02G179500.1	2
79	TraesCS3D02G361600.1	2
80	TraesCS4A02G124900.1	2
81	TraesCS7D02G026800.1	2
82	TraesCS7A02G030600.1	2
83	TraesCS4D02G181100.1	2
84	TraesCS2D02G444200.1	2
85	TraesCS1A02G155300.1	2
86	TraesCS5B02G157300.1.cds1	2
87	TraesCS5D02G164600.1.cds1	2
88	TraesCS4A02G459100.1	2
89	TraesCS6A02G227700.1	2
90	TraesCS4B02G344000.1	2
91	TraesCS6D02G298100.2	2
92	TraesCS4D02G187100.1	2
93	TraesCS4A02G118400.1	2
94	TraesCS4B02G186000.1	2
95	TraesCS2B02G466400.1	2
96	TraesCS6D02G207300.1	2
97	TraesCS6D02G126900.1	2
98	TraesCS6A02G137800.1	2
99	TraesCS5B02G089200.1	2
100	TraesCS5D02G095600.1	2
101	TraesCS5A02G083100.1	2
102	TraesCS3D02G251600.1	2
103	TraesCS6D02G298200.2	2
104	TraesCS3A02G251200.1	2
105	TraesCS5D02G234800.1	2
106	TraesCS4A02G047900.1.cds1	2
107	TraesCS7A02G030800.1	2
108	TraesCS1D02G379200.1	2
109	TraesCS6B02G254200.1	2
110	TraesCS3B02G217100.1	2
111	TraesCS4D02G339100.1	2
112	TraesCS3D02G191400.1	2
113	TraesCS2B02G466500.1	2
114	TraesCS3A02G187800.1	2
115	TraesCS2A02G445500.1	2
116	TraesCS5A02G512700.1	2
117	TraesCS5B02G119300.1	2
118	TraesCS1A02G021500.1	2
119	TraesCS7D02G514800.1.cds1	2
120	TraesCS4D02G102100.1	2
121	TraesCS7B02G443800.1.cds1	2
122	TraesCS1B02G392600.1	2
123	TraesCS2B02G583800.1	2
124	TraesCS1A02G268800.1	2
125	TraesCS5B02G330100.1	2
126	TraesCS5A02G329900.1	2
127	TraesCS2B02G178000.1	2
128	TraesCS5D02G335700.1	2
129	TraesCS1B02G023500.1	2
130	TraesCS1D02G021700.1	2
131	TraesCS7D02G340300.1	2
132	TraesCS2B02G252000.1	2
133	TraesCS7B02G244200.1	2
134	TraesCS5A02G111300.1	2
135	TraesCS7A02G030700.1	2
136	TraesCS3B02G416400.1	2
137	TraesCS3A02G384400.1	2
138	TraesCS2A02G230400.1	2
139	TraesCS3D02G377300.1	2
140	TraesCS2D02G234000.1	2
141	TraesCS2A02G097200.1.cds1	2
142	TraesCS2D02G209600.1	2
143	TraesCS2D02G096000.1.cds1	2
144	TraesCS3D02G223700.1	2
145	TraesCS2B02G112600.1.cds1	2
146	TraesCS1D02G020900.1	2
147	TraesCS7B02G443900.1.cds1	2
148	TraesCS3B02G367500.2	2
149	TraesCS4A02G113000.1	2
150	TraesCS5A02G159600.1.cds1	2
151	TraesCS4D02G192400.1	2
152	TraesCS4B02G191200.1	2
153	TraesCS3A02G336500.1	2
154	TraesCS7D02G027000.1	2
155	TraesCS3D02G329400.1	2
156	TraesCS3A02G307700.1	2
157	TraesCS7B02G444000.1.cds1	2
158	TraesCS3B02G515900.1	2
159	TraesCS7D02G515100.1.cds1	2
160	TraesCS2B02G177900.1	2
161	TraesCS4D02G319800.1	2
162	TraesCS3A02G418100.1.cds1	2
163	TraesCS7D02G272400.1.cds1	2
164	TraesCS2A02G206400.1	2
165	TraesCS7B02G169900.1.cds1	2
166	TraesCS6A02G224200.1.cds1	2
167	TraesCS1B02G279400.1	2
168	TraesCS4D02G319700.1	2
169	TraesCS6A02G265300.1	2
170	TraesCS5B02G226100.1	2
171	TraesCS7A02G526600.1.cds1	2
172	TraesCS5A02G227400.1	2
173	TraesCS1B02G049700.1	2
174	TraesCS1A02G406600.1	2
175	TraesCS6D02G210500.1.cds1	2
176	TraesCS7A02G272100.1.cds1	2
177	TraesCS3B02G258800.1	2
178	TraesCS2D02G158200.1	2
179	TraesCS6B02G257200.1.cds1	2
180	TraesCS4D02G224500.1	2
181	TraesCS2D02G366400.1	2
182	TraesCS1A02G366100.1	2
183	TraesCS1D02G268900.1	2
184	TraesCS6B02G257300.1.cds1	2
185	TraesCS6D02G211100.1.cds1	2
186	TraesCS2B02G387000.1	2
187	TraesCS5B02G556300.1	2
188	TraesCS4A02G322200.1	2
189	TraesCS2A02G152700.1	2
190	TraesCS5D02G552200.1	2
191	TraesCS6D02G211200.1.cds1	2
192	TraesCS3D02G413700.1.cds1	2
193	TraesCS3B02G150900.1	2
194	TraesCS1B02G023400.1	2
195	TraesCS2A02G552400.1	2
196	TraesCS1D02G371900.1	2
197	TraesCS6B02G292500.1	2
198	TraesCS6D02G249200.1	2
199	TraesCS1B02G383700.1	2
200	TraesCS2B02G467700.1	2
201	TraesCS6A02G224000.1.cds1	2
202	TraesCS5A02G495500.1	2
203	TraesCS2B02G351000.1	2
204	TraesCS2A02G331200.1	2
205	TraesCS2D02G331700.1	2
206	TraesCS7A02G021800.1	2
207	TraesCS1D02G371700.1	2
208	TraesCS7D02G515000.1.cds1	2
209	TraesCS3A02G229500.1	2
210	TraesCS1D02G371500.1	2
211	TraesCS1B02G383600.1	2
212	TraesCS2D02G445900.1	2
213	TraesCS4A02G467100.1	2
214	TraesCS2A02G370000.1	2
215	TraesCS6B02G257100.1.cds1	2
216	TraesCS1D02G371800.1	2
217	TraesCS6B02G257000.1.cds1	2
218	TraesCS6A02G224400.1.cds1	2
219	TraesCS6D02G211400.1.cds1	2
220	TraesCS3B02G397100.1	2
221	TraesCS1D02G371400.1	2
222	TraesCS3A02G439500.1	2
223	TraesCS3D02G358400.1	2
224	TraesCS3D02G036200.1	2
225	TraesCS3A02G044700.1	2
226	TraesCS1A02G366200.1	2
227	TraesCS3B02G039100.1	2
228	TraesCS3A02G365200.1	2
229	TraesCS6A02G224300.1.cds1	2
230	TraesCS2D02G446400.1	2
231	TraesCS3A02G200300.1	2
232	TraesCS6A02G236700.1	2
233	TraesCS7A02G526500.1.cds1	2
234	TraesCS6D02G043600.1	2
235	TraesCS6B02G265200.1	2
236	TraesCS6D02G219300.1	2
237	TraesCS6B02G053100.1	2
238	TraesCS3A02G535100.1	2
239	TraesCS3B02G224500.1	2
240	TraesCS4B02G323300.1	2
241	TraesCS3B02G612200.2	2
242	TraesCS7D02G373400.1	2
243	TraesCS3B02G286500.1	2
244	TraesCS7A02G377100.1	2
245	TraesCS3D02G255400.1	2
246	TraesCS2D02G446000.1	2
247	TraesCS6B02G265400.1	2
248	TraesCS6D02G219500.1	2
249	TraesCS3B02G473600.1	2
250	TraesCS6A02G037700.1	2
251	TraesCS6A02G236900.1	2
252	TraesCS1B02G005200.1	2
253	TraesCS1D02G307500.2	2
254	TraesCS1B02G318800.3	2
255	TraesCS1A02G308100.2	2
256	TraesCS6D02G210900.1.cds1	2
257	TraesCS3D02G468400.1	2
258	TraesCS7B02G278400.1	2
259	TraesCS3D02G432300.2	2
260	TraesCS2A02G447100.1	2
261	TraesCS6A02G224100.1.cds1	2
262	TraesCS3D02G540600.1	2
263	TraesCS1D02G415000.1	2
264	TraesCS7D02G166500.1	2
265	TraesCS7B02G070400.1	2
266	TraesCS4B02G312100.1	2
267	TraesCS1B02G383900.1	2
268	TraesCS7A02G165700.1	2
269	TraesCS5A02G101000.1	2
270	TraesCS1B02G383800.1	2
271	TraesCS5D02G113300.1	2
272	TraesCS5B02G105900.1	2
273	TraesCS1B02G172500.1	2
274	TraesCS3B02G453300.1.cds1	2
275	TraesCS6A02G294000.1	2
276	TraesCS6D02G274900.1	2
277	TraesCS2A02G447400.1	2
278	TraesCS2B02G467800.1	2
279	TraesCS1B02G122500.1	2
280	TraesCS1B02G097500.1	2
281	TraesCS7D02G130100.1	2
282	TraesCS7A02G130700.1	2
283	TraesCS7B02G031000.1	2
284	TraesCS5B02G203100.1	2
285	TraesCS5D02G210900.1	2
286	TraesCS2D02G378400.2	2
287	TraesCS1A02G365900.1	2
288	TraesCS2A02G447200.1	2
289	TraesCS2D02G366800.1	2
290	TraesCS2A02G370300.1	2
291	TraesCS2D02G446100.1	2
292	TraesCS2A02G370700.1	2
293	TraesCS2A02G381900.2	2
294	TraesCS1A02G366300.1	2
295	TraesCS2B02G387700.1	2
296	TraesCS5A02G205200.1	2
297	TraesCS5B02G056600.1.cds1	2
298	TraesCS2A02G447600.1	2
299	TraesCS6D02G210800.1.cds1	2
300	TraesCS2A02G447300.1	2
301	TraesCS2B02G387800.1	2
302	TraesCS2B02G387500.1	2
303	TraesCS2B02G467900.1	2
304	TraesCS3A02G257800.1	2
305	TraesCS2D02G446500.1	2
306	TraesCS2B02G468000.2	2
307	TraesCS7A02G205100.1	2
308	TraesCS3D02G257800.1	2
309	TraesCS1A02G094300.1	2
310	TraesCS7D02G208000.1	2
311	TraesCS2D02G366900.1	2
312	TraesCS3B02G290600.1	2
313	TraesCS4D02G232800.1.cds1	2
314	TraesCS4D02G123300.1	2
315	TraesCS4B02G129100.1	2
316	TraesCS2B02G399200.1	2
317	TraesCS4A02G189700.1	2
318	TraesCS1B02G125900.1	2
319	TraesCS1D02G084400.1	2
320	TraesCS1B02G100600.1	2
321	TraesCS4A02G075400.1	2
322	TraesCS2D02G158300.1	2
323	TraesCS2A02G152900.1	2
324	TraesCS5D02G128200.2	2
325	TraesCS5A02G142500.1	2
326	TraesCS5B02G141200.1	2
327	TraesCS5D02G149600.1	2
328	TraesCS1D02G106600.1	2
329	TraesCS2B02G387300.1	2
330	TraesCS4B02G231300.1.cds1	2
331	TraesCS7B02G357900.1	2
332	TraesCS2A02G370400.1	2
333	TraesCS1A02G083100.2	2
334	TraesCS2A02G447500.1	2
335	TraesCS2D02G367000.1	2
336	TraesCS4A02G075200.1.cds1	2
337	TraesCS3D02G265100.1	2
338	TraesCS1D02G043300.1	2
339	TraesCS1B02G055200.1	2
340	TraesCS4A02G411900.1	2
341	TraesCS3B02G298200.1	2
342	TraesCS4D02G309700.1	2
343	TraesCS7A02G414300.1	2
344	TraesCS3B02G109800.1	2
345	TraesCS3D02G094500.1	2
346	TraesCS3A02G254500.1	2
347	TraesCS2D02G446300.1	2
348	TraesCS7A02G458700.1	2
349	TraesCS1A02G096800.1	2
350	TraesCS3A02G094300.1	2
351	TraesCS1D02G387100.1	2
352	TraesCS7D02G446700.1	2
353	TraesCS7B02G314200.1	2
354	TraesCS5B02G216900.1	2
355	TraesCS5D02G326600.1	2
356	TraesCS5B02G320800.1	2
357	TraesCS5A02G405800.1	2
358	TraesCS3B02G126800.1	2
359	TraesCS6B02G324600.2	2
360	TraesCS1A02G379700.1	2
361	TraesCS3A02G108000.1	2
362	TraesCS3D02G109800.1	2
363	TraesCS6B02G377400.1	2
364	TraesCS1B02G401700.1	2
365	TraesCS6A02G344700.1	2
366	TraesCS6D02G327300.1	2
367	TraesCS2B02G184500.1	2
368	TraesCS5B02G410500.1	2
369	TraesCS5D02G415800.1	2
370	TraesCS1B02G265400.1	2
371	TraesCS6A02G198000.2	2
372	TraesCS1A02G252600.1	2
373	TraesCS2D02G165900.1	2
374	TraesCS1A02G042700.1	2
375	TraesCS5D02G225800.1	2
376	TraesCS6B02G228500.1	2
377	TraesCS7D02G407500.1	2
378	TraesCS2A02G158900.4	2
379	TraesCS1A02G169400.1	2
380	TraesCS5A02G320500.1	2
381	TraesCS4D02G360600.1	2
382	TraesCS2D02G068000.1	2
383	TraesCS2B02G082400.1	2
384	TraesCS2A02G069300.1	2
385	TraesCS6D02G179100.2	2
386	TraesCS5A02G217900.1	2
387	TraesCS5D02G242200.1	2
388	TraesCS3B02G320800.1	2
389	TraesCS4D02G232600.1.cds1	2
390	TraesCS5A02G534400.1	2
391	TraesCS3A02G286600.1	2
392	TraesCS3D02G286300.1	2
393	TraesCS7B02G139400.1	2
394	TraesCS7A02G251700.1	2
395	TraesCS4B02G366600.1	2
396	TraesCS3B02G280700.1	2
397	TraesCS7B02G112400.1	2
398	TraesCS1A02G201100.1	2
399	TraesCS2B02G434400.1	2
400	TraesCS2A02G415400.1	2
401	TraesCS2D02G412500.1	2
402	TraesCS4B02G231200.1.cds1	2
403	TraesCS1D02G204500.1	2
404	TraesCS3D02G014800.1	2
405	TraesCS1B02G215500.1	2
406	TraesCS5D02G093100.1.cds1	2
407	TraesCS5B02G086900.1.cds1	2
408	TraesCS1D02G278200.1	2
409	TraesCS5A02G079100.1	2
410	TraesCS1A02G244500.1.cds1	2
411	TraesCS4A02G458800.1.cds1	1
412	TraesCS1B02G287700.1	2
413	TraesCS1A02G278900.1	2
414	TraesCS3B02G407700.1	2
415	TraesCS3A02G367600.1	2
416	TraesCS3D02G360500.1	2
417	TraesCS3B02G399300.1	2
418	TraesCS3D02G368000.1	2
419	TraesCS3A02G375500.1	2
420	TraesCS5D02G460800.1	2
421	TraesCS5A02G450800.1	2
422	TraesCS5B02G459200.1	2
423	TraesCS5A02G153800.1.cds1	2
424	TraesCS7A02G333200.1	1
425	TraesCS2A02G554200.1	2
426	TraesCS2B02G589700.1	2
427	TraesCS2D02G560100.1	2
428	TraesCS5D02G314000.1	2
429	TraesCS5A02G307100.1	2
430	TraesCS5B02G307500.2	2
431	TraesCS3D02G056200.1	1
432	TraesCS3A02G056100.1	1
433	TraesCS3B02G068900.1	1
434	TraesCS7A02G036100.1	1
435	TraesCS1A02G275800.1	1
436	TraesCS1A02G366000.1	1
437	TraesCS1B02G285000.1	1
438	TraesCS7D02G032700.1	1
439	TraesCS1D02G275400.1	1
440	TraesCS4A02G452600.1	1
441	TraesCS1B02G436800.1	1
442	TraesCS3A02G264900.1	1
443	TraesCS7B02G478200.1	1
444	TraesCS7D02G540700.3	1
445	TraesCS7A02G553800.1	1
446	TraesCS6B02G288500.1	1
447	TraesCS6A02G261100.1	1
448	TraesCS6D02G241900.1	1
449	TraesCS2B02G478700.1	1
450	TraesCS2D02G456900.1	1
451	TraesCS2A02G456600.1	1
452	TraesCS1D02G252300.1	1
453	TraesCS1D02G371600.1	1
454	TraesCS5D02G128700.1	1
455	TraesCS5B02G119800.1	1
456	TraesCS5A02G113500.1	1
457	TraesCS4A02G261600.1	1
458	TraesCS4D02G053300.2	1
459	TraesCS4B02G053000.2	1
460	TraesCS7B02G188000.1	1
461	TraesCS7A02G299400.3	1
462	TraesCS7D02G295400.1	1
463	TraesCS3A02G107000.1	1
464	TraesCS5B02G395200.1	1
465	TraesCS5D02G400100.2	1
466	TraesCS5A02G390300.2	1
467	TraesCS1B02G384000.1	1
468	TraesCS1A02G218800.1	1
469	TraesCS1B02G232300.1	1
470	TraesCS1D02G220500.1	1
471	TraesCS6A02G167800.1	1
472	TraesCS6B02G195400.1	1
473	TraesCS6D02G156700.3	1
474	TraesCS1A02G107700.1	1
475	TraesCS1B02G129800.1	1
476	TraesCS1D02G111400.1	1
477	TraesCS3B02G151500.1	1
478	TraesCS3D02G033100.1	1
479	TraesCS3D02G109100.1	1
480	TraesCS7A02G304600.1	1
481	TraesCS7B02G204900.1	1
482	TraesCS7D02G300100.1	1
483	TraesCS3A02G308500.1	1
484	TraesCS7A02G121100.1	1
485	TraesCS3A02G046800.1	1
486	TraesCS4B02G097500.1	1
487	TraesCS6B02G266800.3	1
488	TraesCS6D02G239800.1	1
489	TraesCS3B02G125500.1	1
490	TraesCS4D02G093900.2	1
491	TraesCS6A02G258600.2	1
492	TraesCS3D02G134000.1	1
493	TraesCS3D02G056100.1	1
494	TraesCS1A02G219400.1	1
495	TraesCS1B02G232800.1	1
496	TraesCS1D02G221000.1	1
497	TraesCS7B02G019200.1	1
498	TraesCS7A02G306100.1	1
499	TraesCS3B02G068800.1	1
500	TraesCS3D02G111100.1	1
501	TraesCS3A02G109300.1	1
502	TraesCS3B02G128500.1	1
503	TraesCS7D02G108100.1	1
504	TraesCS3B02G036000.1	1
505	TraesCS7B02G206300.1	1
506	TraesCS7D02G302800.1	1
507	TraesCS6A02G346900.1.cds1	1
508	TraesCS7D02G108000.1	1
509	TraesCS3A02G056000.1	1
510	TraesCS3D02G217800.2	1
511	TraesCS3D02G107800.3	1
512	TraesCS3B02G246000.1	1
513	TraesCS3A02G216200.1	1
514	TraesCS7B02G019400.1	1
515	TraesCS7D02G135200.1	1
516	TraesCS3A02G503500.1	1
517	TraesCS3B02G124100.1	1
518	TraesCS7A02G470700.1	1
519	TraesCS7D02G458000.1	1
520	TraesCS7B02G372500.1	1
521	TraesCS3A02G105500.4	1
522	TraesCS1B02G283000.1	1
523	TraesCS7D02G118600.1	1
524	TraesCS6B02G424600.1	1
525	TraesCS1B02G131400.1	1
526	TraesCS6D02G370300.1	1
527	TraesCS6A02G385500.2	1
528	TraesCS4D02G176500.1	1
529	TraesCS3A02G361800.1.cds1	1
530	TraesCS3B02G394200.1.cds1	1
531	TraesCS3D02G355500.1.cds1	1
532	TraesCS4A02G130000.1	1
533	TraesCS4B02G174600.1	1
534	TraesCS7A02G399700.2	1
535	TraesCS3B02G241900.1	1
536	TraesCS3A02G211500.1	1
537	TraesCS2A02G100600.1	1
538	TraesCS3D02G214200.3	1
539	TraesCS2D02G100100.1	1
540	TraesCS7B02G036500.1	1
541	TraesCS3A02G252000.6	1
542	TraesCS3D02G252400.3	1
543	TraesCS3B02G191600.1	1
544	TraesCS3B02G281500.2	1
545	TraesCS3D02G168200.2	1
546	TraesCS2B02G117800.1	1
547	TraesCS7D02G135700.1	1
548	TraesCS3A02G161000.1	1
549	TraesCS7B02G036700.1	1
550	TraesCS7D02G393500.1	1
551	TraesCS7A02G135000.1	1
552	TraesCS2B02G356600.1	1
553	TraesCS7B02G047400.1	1
554	TraesCS1B02G374300.1	1
555	TraesCS2D02G337400.1	1
556	TraesCS7D02G135500.1	1
557	TraesCS3D02G531900.1.cds1	1
558	TraesCS6B02G296300.1	1
559	TraesCS6A02G269000.1	1
560	TraesCS7D02G347500.1	1
561	TraesCS3A02G526600.1.cds1	1
562	TraesCS3B02G594300.1.cds1	1
563	TraesCS7B02G251400.1	1
564	TraesCS7A02G339800.1	1
565	TraesCS1A02G305500.2	1
566	TraesCS1B02G316200.2	1
567	TraesCS1D02G305200.2	1
568	TraesCS7B02G299900.1	1
569	TraesCS6D02G245900.2	1
570	TraesCS2A02G488200.1	1
571	TraesCS7A02G135200.1	1
572	TraesCS1B02G435000.1.cds1	1
573	TraesCS1D02G413000.1.cds1	1
574	TraesCS1A02G357600.1	1
575	TraesCS2D02G488500.2	1
576	TraesCS7A02G120900.1	1
577	TraesCS2B02G515800.1	1
578	TraesCS7A02G399800.1	1
579	TraesCS7D02G135000.1	1
580	TraesCS7B02G093600.1	1
581	TraesCS1B02G268900.1.cds1	1
582	TraesCS1D02G257700.1.cds1	1
583	TraesCS1A02G258400.1.cds1	1
584	TraesCS1B02G434700.1.cds1	1
585	TraesCS2B02G076500.1	1
586	TraesCS1B02G434800.1.cds1	1
587	TraesCS1B02G434600.1.cds1	1
588	TraesCS7D02G245800.1	1
589	TraesCS1A02G202500.1	1
590	TraesCS2D02G567700.1	1
591	TraesCS1B02G435200.1.cds1	1
592	TraesCS5A02G041500.1	1
593	TraesCS7A02G247200.1	1
594	TraesCS5B02G043100.1	1
595	TraesCS7D02G014900.2	1
596	TraesCS7A02G017600.1	1
597	TraesCS2D02G061900.1	1
598	TraesCS1A02G405100.1.cds1	1
599	TraesCS1B02G435100.1.cds1	1
600	TraesCS7A02G145200.1	1
601	TraesCS1D02G413400.1.cds1	1
602	TraesCS1A02G405400.1.cds1	1
603	TraesCS5D02G048400.1	1
604	TraesCS1B02G435500.1.cds1	1
605	TraesCS1D02G413100.1.cds1	1
606	TraesCS1B02G435400.1.cds1	1
607	TraesCS1A02G404900.1.cds1	1
608	TraesCS4D02G222400.1	1
609	TraesCS1A02G405300.1.cds1	1
610	TraesCS1D02G413300.1.cds1	1
611	TraesCS4A02G082000.1	1
612	TraesCS4B02G222000.1	1
613	TraesCS1D02G412800.1.cds1	1
614	TraesCS7A02G135100.1	1
615	TraesCS4A02G180900.1	1
616	TraesCS5D02G183100.1	1
617	TraesCS5B02G176300.1	1
618	TraesCS5A02G178600.1	1
619	TraesCS1A02G404800.1.cds1	1
620	TraesCS4D02G131500.1	1
621	TraesCS7A02G470100.1	1
622	TraesCS6D02G097000.2	1
623	TraesCS7D02G504500.1	1
624	TraesCS6B02G137300.1	1
625	TraesCS7D02G189800.2	1
626	TraesCS3A02G414100.4	1
627	TraesCS3D02G408600.1	1
628	TraesCS7D02G457500.1	1
629	TraesCS4B02G172900.3	1
630	TraesCS4D02G175000.1	1
631	TraesCS5A02G153000.1	1
632	TraesCS5B02G151800.1	1
633	TraesCS5D02G158300.1	1
634	TraesCS7D02G146500.1	1
635	TraesCS4A02G131700.2	1
636	TraesCS7B02G425500.1	1
637	TraesCS7D02G457600.1	1
638	TraesCS7B02G144300.1	1
639	TraesCS7B02G372200.1	1
640	TraesCS7B02G424700.1	1
641	TraesCS7B02G430500.1	1
642	TraesCS7A02G381900.1	1
643	TraesCS2A02G063800.1	1
644	TraesCS2B02G617700.1	1
645	TraesCS7A02G469900.1	1
646	TraesCS7B02G426800.1	1
647	TraesCS7D02G148000.1	1
648	TraesCS1A02G405000.1.cds1	1
649	TraesCS7A02G470200.1	1
650	TraesCS7D02G457300.1	1
651	TraesCS3B02G448900.1	1
652	TraesCS5B02G377500.1	1
653	TraesCS1D02G205800.1	1
654	TraesCS1B02G216600.1	1
655	TraesCS6A02G108800.1	1
656	TraesCS5A02G375400.1	1
657	TraesCS4A02G218700.1	1
658	TraesCS5D02G385000.1	1
659	TraesCS2B02G094500.1	1
660	TraesCS6B02G361300.1	1
661	TraesCS6D02G309500.4	1
662	TraesCS7D02G489600.1	1
663	TraesCS6D02G098200.1	1
664	TraesCS7A02G502300.1	1
665	TraesCS7A02G345200.2	1
666	TraesCS5D02G564600.1.cds1	1
667	TraesCS4A02G072600.1	1
668	TraesCS6A02G109700.1	1
669	TraesCS4D02G229400.1	1
670	TraesCS3B02G423600.1	1
671	TraesCS7A02G415800.1	1
672	TraesCS7B02G315800.1	1
673	TraesCS3A02G391600.1	1
674	TraesCS7D02G409100.1	1
675	TraesCS4B02G228500.1	1
676	TraesCS1D02G362000.1	1
677	TraesCS5B02G558200.1.cds1	1
678	TraesCS4A02G320600.1.cds1	1
679	TraesCS6B02G394700.1	1
680	TraesCS6B02G138200.1	1
681	TraesCS5A02G278500.1.cds1	1
682	TraesCS3D02G384500.2	1
683	TraesCS7B02G372100.1	1
684	TraesCS2A02G441300.1	1
685	TraesCS4D02G239900.1	1
686	TraesCS4A02G063100.1	1
687	TraesCS4B02G240100.1	1
688	TraesCS7D02G398200.1	1
689	TraesCS3A02G240900.1.cds1	1
690	TraesCS5B02G176200.1	1
691	TraesCS5D02G183000.1	1
692	TraesCS5A02G178500.1	1
693	TraesCS3B02G269100.1.cds1	1
694	TraesCS7A02G146500.1	1
695	TraesCS7A02G146700.1	1
696	TraesCS7D02G148200.1	1
697	TraesCS7B02G049200.1	1
698	TraesCS7A02G146400.1	1
699	TraesCS5D02G285600.1.cds1	1
700	TraesCS7D02G334100.1	1
701	TraesCS7D02G503800.1	1
702	TraesCS7B02G385700.1	1
703	TraesCS7D02G470000.1	1
704	TraesCS7A02G483100.1	1
705	TraesCS7B02G372000.1	1
706	TraesCS2D02G077000.1	1
707	TraesCS3D02G241200.1.cds1	1
708	TraesCS5A02G278400.1.cds1	1
709	TraesCS5A02G278300.1.cds1	1
710	TraesCS6D02G145300.4	1
711	TraesCS6B02G183500.2	1
712	TraesCS6A02G155400.3	1
713	TraesCS5D02G285300.1.cds1	1
714	TraesCS5A02G278700.1.cds1	1
715	TraesCS5B02G277800.1.cds1	1
716	TraesCS5B02G277900.1.cds1	1
717	TraesCS5B02G277700.1.cds1	1
718	TraesCS5A02G278600.1.cds1	1
