# Supplementary material for: Genome-Wide Analysis of MYB Transcription Factors in the Wheat Genome and Their Roles in Salt Stress Response
Source: Cells. 2023 May 20;12(10):1431. doi: 10.3390/cells12101431 (PMC10217287; doi:10.3390/cells12101431)
Supplement: Supplementary file 1 [file cells-12-01431-s001.zip › ZIP MYB/2304 Supplementary Table S6 Myb_tree]

(306:0.00000100000050002909,(314:0.00000100000050002909,((478:0.00000100000050002909,(472:0.00000100000050002909,474:0.00000100000050002909):0.00000100000050002909[34]):0.23824707384412016631[99],((129:0.00000100000050002909,(((107:0.00000100000050002909,105:0.00000100000050002909):0.00000100000050002909[12],(125:0.00000100000050002909,127:0.00000100000050002909):0.00000100000050002909[16]):0.00000100000050002909[4],135:0.00000100000050002909):0.00000100000050002909[2]):0.17872304351946496914[85],(((((572:0.06662487941112549272,(408:0.00000100000050002909,348:0.06718363367821131305):0.00000100000050002909[31]):0.37189497424365569600[100],((((548:0.06232841094317848052,(506:0.00000100000050002909,500:0.00000100000050002909):0.00000100000050002909[68]):0.49784914342036995505[93],(137:0.00000100000050002909,(131:0.00000100000050002909,139:0.00000100000050002909):0.00000100000050002909[41]):0.09575363204061067279[93]):0.17278897220915112598[64],(226:0.00000100000050002909,(224:0.00000100000050002909,222:0.00000100000050002909):0.00000100000050002909[24]):0.06734782753847638748[80]):0.07192815064817646709[23],((((157:0.00000100000050002909,(153:0.00000100000050002909,149:0.00000100000050002909):0.00000100000050002909[32]):0.30705604807856906602[93],(242:0.00000100000050002909,216:0.00000100000050002909):0.00000100000050002909[73]):0.00000100000050002909[28],(((((((((220:0.00000100000050002909,218:0.00000100000050002909):0.00000100000050002909[96],((720:0.00000100000050002909,686:0.00000100000050002909):0.00000100000050002909[31],728:0.00000100000050002909):0.35582002722455480237[96]):0.32137645174237750023[61],(((590:0.00000100000050002909,(588:0.00000100000050002909,586:0.00000100000050002909):0.00000100000050002909[29]):0.44662681205561138853[97],((530:0.00000100000050002909,(534:0.00000100000050002909,532:0.00000100000050002909):0.00000100000050002909[26]):0.34585946727180988391[99],((334:0.00000100000050002909,320:0.00000100000050002909):0.00000100000050002909[31],330:0.00000100000050002909):0.00000100000050002909[65]):0.22510656059090006220[68]):0.12199274018270757358[42],((540:0.00000100000050002909,508:0.00000100000050002909):0.00000100000050002909[35],512:0.00000100000050002909):0.91982613947080260619[100]):0.16703903451804830160[28]):0.18398443213823126308[20],((143:0.00000100000050002909,(171:0.00000100000050002909,141:0.00000100000050002909):0.00000100000050002909[40]):0.45756531390374122203[98],((((380:0.00000100000050002909,(402:0.00000100000050002909,(((670:0.07003644739627926108,668:0.00000100000050002909):0.14754042135479045195[90],278:0.10798415773912672933):0.07090525049583817907[59],344:0.00000100000050002909):0.00000100000050002909[10]):0.00000100000050002909[8]):0.00000100000050002909[35],(((556:0.00000100000050002909,(704:0.00000100000050002909,708:0.00000100000050002909):0.00000100000050002909[30]):0.55653045459793637484[100],(286:0.00000100000050002909,290:0.00000100000050002909):0.00000100000050002909[76]):0.05210240587408308810[38],870:0.00000100000050002909):0.11231247306653426021[25]):0.10421470771395875687[42],(((690:0.00000100000050002909,(662:0.00000100000050002909,664:0.00000100000050002909):0.00000100000050002909[85]):0.40386129713497431748[99],(562:0.00000100000050002909,(566:0.00000100000050002909,568:0.00000100000050002909):0.00000100000050002909[39]):0.13245138470193135172[94]):0.00000100000050002909[15],((486:0.00000100000050002909,502:0.00000100000050002909):0.00000100000050002909[94],(((288:0.00000100000050002909,(300:0.00000100000050002909,304:0.00000100000050002909):0.00000100000050002909[36]):0.46836203702539092042[100],(232:0.00000100000050002909,(228:0.00000100000050002909,816:0.00000100000050002909):0.00000100000050002909[39]):0.10736056540736915732[89]):0.44116398892255304087[71],(((416:0.05118704976101182830,(422:0.05266377438230545466,((((558:0.00000100000050002909,564:0.00000100000050002909):0.05277341192637288736[78],(476:0.00000100000050002909,456:0.00000100000050002909):0.00000100000050002909[45]):0.05514905611863343132[46],598:0.00000100000050002909):0.05306122466729068510[30],((446:0.00000100000050002909,438:0.00000100000050002909):0.00000100000050002909[24],((388:0.00000100000050002909,466:0.05232681365755582903):0.05292737182899281273[58],(888:0.00000100000050002909,444:0.05311195547277888090):0.05323955293958245599[52]):0.00000100000050002909[4]):0.00000100000050002909[2]):0.00000100000050002909[7]):0.05271719876368279045[15]):0.00000100000050002909[5],612:0.05215664584120355274):0.05336121301524269361[26],(716:0.00000100000050002909,(510:0.00000100000050002909,514:0.00000100000050002909):0.00000100000050002909[34]):0.15654823656888344763[98]):0.13078640162561847027[34]):0.08181764456643790540[7]):0.24837772653916792565[17]):0.25823005761881290265[15]):0.17853895416329210177[17],((((824:0.00000100000050002909,(822:0.00000100000050002909,826:0.00000100000050002909):0.00000100000050002909[34]):0.18086238659887970970[93],(812:0.00000100000050002909,810:0.00000100000050002909):0.00000100000050002909[94]):1.10199537848181816635[93],(524:0.00000100000050002909,(492:0.00000100000050002909,498:0.00000100000050002909):0.00000100000050002909[33]):0.00000100000050002909[96]):0.14898457415845306473[8],((608:0.05381227615406962428,((688:0.00000100000050002909,(614:0.05215964629852543055,682:0.05137371804465410557):0.05215963581537436805[38]):0.05223981521814969470[41],(628:0.00000100000050002909,(((694:0.00000100000050002909,602:0.00000100000050002909):0.00000100000050002909[1],(626:0.00000100000050002909,646:0.00000100000050002909):0.00000100000050002909[5]):0.00000100000050002909[2],604:0.00000100000050002909):0.00000100000050002909[4]):0.00000100000050002909[27]):0.00000100000050002909[12]):0.00000100000050002909[29],(494:0.00000100000050002909,(488:0.00000100000050002909,496:0.00000100000050002909):0.00000100000050002909[32]):0.24411641541427858693[95]):0.35243396950908695286[68]):0.32331737407436511589[7]):0.43669202297354364761[1]):0.23088162897098549187[2]):0.31666703940112200799[1],(((414:0.00000100000050002909,270:0.00000100000050002909):0.10769763876133627012[92],(159:0.00000100000050002909,(161:0.00000100000050002909,167:0.00000100000050002909):0.00000100000050002909[31]):0.00000100000050002909[61]):0.34026945573943367940[92],(352:0.00000100000050002909,308:0.00000100000050002909):0.28893128556645181204[98]):0.06269208374394671934[20]):0.06879209825949074431[0],((((((454:0.00000100000050002909,((392:0.00000100000050002909,((394:0.00000100000050002909,((460:0.00000100000050002909,458:0.00000100000050002909):0.05452645422197174158[64],((382:0.00000100000050002909,((482:0.05259973939555459554,(546:0.10831816899440174784,(596:0.00000100000050002909,(610:0.00000100000050002909,656:0.00000100000050002909):0.00000100000050002909[44]):0.47113043976578877770[96]):0.00000100000050002909[5]):0.00000100000050002909[1],462:0.00000100000050002909):0.00000100000050002909[0]):0.00000100000050002909[2],(406:0.05312728716773618132,((194:0.00000100000050002909,(176:0.05668274380211116292,570:0.05560117363248202188):0.05581220428109107123[53]):0.61670988532286497019[94],426:0.00000100000050002909):0.00000100000050002909[0]):0.05232758046385169171[24]):0.06259151620227283719[14]):0.00000100000050002909[6]):0.00000100000050002909[4],536:0.00000100000050002909):0.00000100000050002909[1]):0.00000100000050002909[0],374:0.00000100000050002909):0.00000100000050002909[0]):0.00000100000050002909[2],622:0.05255038985868394630):0.06247927307793103152[39],356:0.00000100000050002909):0.36642972186891847874[51],(((178:0.00000100000050002909,(192:0.00000100000050002909,254:0.00000100000050002909):0.00000100000050002909[29]):0.00000100000050002909[13],(250:0.00000100000050002909,214:0.00000100000050002909):0.00000100000050002909[29]):0.21286051048593929158[93],(362:0.00000100000050002909,(420:0.00000100000050002909,418:0.00000100000050002909):0.00000100000050002909[35]):0.14093992308696487448[89]):0.22456592382967147103[81]):0.32896974971219367090[57],((518:0.00000100000050002909,(520:0.00000100000050002909,526:0.00000100000050002909):0.00000100000050002909[29]):0.05781769909291132464[82],(452:0.00000100000050002909,(396:0.00000100000050002909,386:0.00000100000050002909):0.05434303385167121858[71]):0.17306886977261878857[83]):0.54485056555852462434[84]):0.00000100000050002909[2],(436:0.43204937581877433939,(((((652:0.00000100000050002909,(658:0.00000100000050002909,654:0.00000100000050002909):0.00000100000050002909[42]):0.16699054724599091126[93],(676:0.00000100000050002909,(674:0.00000100000050002909,678:0.00000100000050002909):0.00000100000050002909[40]):0.00000100000050002909[86]):0.07945372306583306510[78],(404:0.00000100000050002909,(398:0.00000100000050002909,400:0.00000100000050002909):0.00000100000050002909[26]):0.16214188343894325728[95]):0.34576456343327610643[85],((368:0.00000100000050002909,364:0.00000100000050002909):0.05698531387735727288[98],(163:0.00000100000050002909,(234:0.00000100000050002909,(165:0.00000100000050002909,169:0.00000100000050002909):0.00000100000050002909[12]):0.00000100000050002909[15]):0.00000100000050002909[56]):0.00000100000050002909[83]):0.62765072396415333422[95],(((((842:0.00000100000050002909,(836:0.00000100000050002909,838:0.00000100000050002909):0.00000100000050002909[34]):1.10010593896551744919[100],((736:0.00000100000050002909,(734:0.00000100000050002909,784:0.00000100000050002909):0.00000100000050002909[36]):0.07898634642235592696[92],((576:0.00000100000050002909,(574:0.00000100000050002909,742:0.00000100000050002909):0.00000100000050002909[28]):0.06125149016951021014[73],((644:0.00000100000050002909,(818:0.00000100000050002909,638:0.00000100000050002909):0.00000100000050002909[53]):0.20360394769887649180[93],(616:0.00000100000050002909,(594:0.00000100000050002909,592:0.00000100000050002909):0.00000100000050002909[35]):0.27936696656158460650[94]):0.12523482241514316549[34]):0.31870669627472175689[24]):0.04817086993224727054[27]):0.72599953374610959322[21],(((((630:0.00000100000050002909,(424:0.00000100000050002909,((((((718:0.11783220631271898449,484:0.05841816023366688121):0.05493663141564175678[41],624:0.00000100000050002909):0.05692608115604291114[21],606:0.05725678317952047347):0.00000100000050002909[2],(600:0.00000100000050002909,634:0.00000100000050002909):0.00000100000050002909[45]):0.00000100000050002909[4],((692:0.17597401931758691052,636:0.00000100000050002909):0.05755563075808976803[27],620:0.06014200821898996185):0.05759634141537459812[23]):0.05705293657219039777[13],544:0.00000100000050002909):0.05700740047703348884[6]):0.05657286367839844954[6]):0.05617130445684558049[9],580:0.10940795742093166465):0.00000100000050002909[4],578:0.00000100000050002909):0.00000100000050002909[0],448:0.05380704290479478707):0.05539083662278436460[15],516:0.00000100000050002909):0.11296924229866378564[44]):0.24950573255603869516[0],(((((434:0.00000100000050002909,(430:0.00000100000050002909,432:0.00000100000050002909):0.00000100000050002909[35]):0.43552614360018337969[98],((((740:0.05324730192132302170,(748:0.00000100000050002909,746:0.00000100000050002909):0.00000100000050002909[73]):0.74632834989971208461[98],((((786:0.00000100000050002909,804:0.05629783777933422551):0.05722993506790848006[63],814:0.00000100000050002909):0.12186953567863190173[71],808:0.00000100000050002909):0.00000100000050002909[10],(798:0.34292145492495179626,(800:0.00000100000050002909,806:0.00000100000050002909):0.00000100000050002909[70]):0.05883230604352814030[29]):0.28527094638047306718[47]):0.02111181446493210281[61],((((((((830:0.05419117096399320849,(820:0.00000100000050002909,834:0.00000100000050002909):0.00000100000050002909[72]):0.13360383419236060432[85],782:0.26007063130652435801):1.00309651833672242027[99],(764:0.00000100000050002909,768:0.00000100000050002909):0.20553192955607479941[98]):0.16750524924503318314[36],((792:0.00000100000050002909,(790:0.00000100000050002909,788:0.00000100000050002909):0.00000100000050002909[32]):0.23875499397008453917[98],(756:0.00000100000050002909,(750:0.00000100000050002909,754:0.00000100000050002909):0.00000100000050002909[35]):0.25978203465668797678[96]):0.05561018683540833868[11]):0.00000100000050002909[5],(710:0.00000100000050002909,(730:0.00000100000050002909,778:0.00000100000050002909):0.05532533493013302300[71]):0.23519413136414313303[89]):0.06124302603705748110[4],((698:0.00000100000050002909,706:0.00000100000050002909):0.13252625641303877879[90],(726:0.00000100000050002909,(752:0.00000100000050002909,744:0.00000100000050002909):0.00000100000050002909[32]):0.00000100000050002909[79]):0.24627723095160375388[90]):0.10240775097800910998[6],(796:0.05831301621272786534,(774:0.00000100000050002909,732:0.00000100000050002909):0.00000100000050002909[62]):0.08568704606458611706[74]):0.06563667471572633139[1],(762:0.00000100000050002909,(738:0.00000100000050002909,760:0.00000100000050002909):0.00000100000050002909[34]):0.25390907454477246175[97]):0.14851462846219043445[12]):0.48784069002785512836[50],((60:0.00000100000050002909,(62:0.00000100000050002909,64:0.00000100000050002909):0.05767258430333083163[62]):0.61125936619069198841[95],(((236:0.72747396477919212820,((828:0.13280922367054998068,802:0.12339281238724739143):0.00000100000050002909[36],(696:0.00000100000050002909,((618:0.05899024396483670829,(684:0.11254557538888323998,650:0.00000100000050002909):0.06018350326306434739[49]):0.05513803895964144997[39],666:0.00000100000050002909):0.05658491874071534117[20]):0.12462518090537064164[53]):0.97461104574548695911[78]):0.35070975630080714058[28],(98:0.06119857291142848793,(100:0.06132784631538230197,84:0.00000100000050002909):0.00000100000050002909[41]):0.52029464022954463598[91]):0.10707396761815408948[8],(((198:0.00000100000050002909,(196:0.00000100000050002909,324:0.00000100000050002909):0.00000100000050002909[29]):0.35629494186476362572[86],((338:0.12194291306507003270,(((440:0.11944640895640487588,((266:0.18860423909172696622,490:0.12231824372644219123):0.06295995062300122069[46],262:0.00000100000050002909):0.00000100000050002909[17]):0.06017807929814144446[32],366:0.00000100000050002909):0.00000100000050002909[6],(342:0.00000100000050002909,318:0.00000100000050002909):0.06018492068194870176[70]):0.00000100000050002909[37]):0.12824368762933563426[67],(68:0.00000100000050002909,(72:0.00000100000050002909,70:0.00000100000050002909):0.00000100000050002909[40]):0.00000100000050002909[59]):0.40463739510985768932[73]):0.22792516335699231078[20],((464:0.00000100000050002909,(480:0.00000100000050002909,470:0.00000100000050002909):0.00000100000050002909[28]):0.23290865499228463609[87],(((((758:0.00000100000050002909,(780:0.00000100000050002909,770:0.00000100000050002909):0.00000100000050002909[37]):1.92637198241968810031[100],((410:0.06249080619158022681,(336:0.00000100000050002909,92:0.00000100000050002909):0.00000100000050002909[62]):1.12645060057437995660[98],((((147:0.00000100000050002909,155:0.00000100000050002909):0.00000100000050002909[27],240:0.00000100000050002909):0.00000100000050002909[9],151:0.00000100000050002909):0.00000100000050002909[50],268:0.05590459192482821055):0.42918428298290767220[89]):0.34053999913237636976[26]):0.19433571131887941719[2],((((((766:0.00000100000050002909,(794:0.00000100000050002909,776:0.00000100000050002909):0.00000100000050002909[33]):1.13158250973674956441[99],(844:4.25427698124655329082,((((((35:0.05419343354499586013,12:0.00000100000050002909):0.20296223878766020410[84],85:0.03166765327513688250):2.60124427762513033002[99],(((15:0.06303106013748076275,(18:0.00000100000050002909,21:0.00000100000050002909):0.00000100000050002909[66]):0.29947743975315255227[91],(((33:0.00000100000050002909,(39:0.00000100000050002909,36:0.00000100000050002909):0.00000100000050002909[36]):0.20940736857160235918[93],(30:0.00000100000050002909,(24:0.00000100000050002909,27:0.00000100000050002909):0.00000100000050002909[28]):0.18010068881073357239[87]):0.44836890402884355122[50],(42:0.12570245258851595049,(45:0.06146013022868929143,48:0.00000100000050002909):0.00000100000050002909[71]):0.34059487968511503730[91]):0.00000100000050002909[9]):1.12666181713180968416[59],((10:0.00000100000050002909,(55:0.00000100000050002909,14:0.00000100000050002909):0.00000100000050002909[39]):2.61622311887056557822[100],(((((911:0.00000100000050002909,(909:0.00000100000050002909,910:0.00000100000050002909):0.00000100000050002909[33]):0.96820602761288510063[97],((942:0.05904568655914611830,(1109:0.00000100000050002909,938:0.06064108683639633096):0.00000100000050002909[31]):0.52695502702988894494[94],(((1007:0.00000100000050002909,1004:0.00000100000050002909):0.62558611142702436059[100],(924:0.00000100000050002909,(925:0.00000100000050002909,923:0.00000100000050002909):0.00000100000050002909[30]):1.40360586183380009473[99]):1.05959314769989298988[81],((906:0.00000100000050002909,907:0.00000100000050002909):0.00000100000050002909[58],908:0.00000100000050002909):0.21395464558587753978[89]):0.00000100000050002909[1]):0.26636552833872551016[29]):0.44750673663638956823[28],(916:0.00000100000050002909,(918:0.00000100000050002909,917:0.00000100000050002909):0.00000100000050002909[33]):0.71750146357564159594[96]):1.91407975569848565200[58],((((((855:0.00000100000050002909,853:0.00000100000050002909):0.00000100000050002909[21],857:0.00000100000050002909):0.00000100000050002909[62],(((840:0.00000100000050002909,849:0.00000100000050002909):0.00000100000050002909[31],847:0.00000100000050002909):0.05758729154877582218[66],(((876:0.00000100000050002909,(872:0.00000100000050002909,874:0.00000100000050002909):0.00000100000050002909[30]):0.07501119063120836872[89],(((((950:0.00000100000050002909,(957:0.00000100000050002909,958:0.00000100000050002909):0.05812689729003559652[71]):0.39544282239636241449[99],((947:0.00000100000050002909,946:0.00000100000050002909):0.00000100000050002909[25],948:0.00000100000050002909):0.00000100000050002909[55]):0.06518308464764017984[21],(953:0.00000100000050002909,(954:0.00000100000050002909,952:0.00000100000050002909):0.00000100000050002909[29]):0.06219992557600370620[67]):0.06732670002803611831[30],(((941:0.06435918902492659965,(915:0.00000100000050002909,931:0.00000100000050002909):0.00000100000050002909[55]):0.15467932966117303728[85],((934:0.00000100000050002909,(932:0.00000100000050002909,933:0.00000100000050002909):0.00000100000050002909[32]):0.12199651261600068242[90],(920:0.00000100000050002909,(921:0.00000100000050002909,922:0.00000100000050002909):0.00000100000050002909[30]):0.31978928133825273994[95]):0.07835642578069336450[45]):0.12100276332007321722[36],(962:0.00000100000050002909,(964:0.00000100000050002909,965:0.00000100000050002909):0.00000100000050002909[44]):0.22389748534810374747[98]):0.20872609753648416198[22]):0.19591058894383725497[32],((890:0.00000100000050002909,892:0.00000100000050002909):0.05975518913901945589[78],886:0.00000100000050002909):0.00000100000050002909[70]):0.10789256228887425526[24]):0.20421668068400117280[35],((884:0.00000100000050002909,(885:0.00000100000050002909,883:0.00000100000050002909):0.00000100000050002909[29]):0.06108117744915376318[78],((945:0.00000100000050002909,951:0.12746182961568960912):0.12524098616835807607[78],961:0.19483441479397353713):0.00000100000050002909[7]):0.13896190793773011141[56]):0.25351778721441015074[16]):0.06733013776120784499[12]):0.00000100000050002909[11],(((859:0.00000100000050002909,861:0.00000100000050002909):0.00000100000050002909[32],851:0.00000100000050002909):0.35805057126913042431[99],((889:0.00000100000050002909,887:0.00000100000050002909):0.00000100000050002909[36],891:0.00000100000050002909):0.18593209848893743619[96]):0.42481287865336536669[80]):0.00000100000050002909[42],(((960:0.00000100000050002909,955:0.17704507075023753759):0.04688360204175496398[72],(((1028:0.11755245487423895967,966:0.00000100000050002909):0.05936921366114193688[55],(949:0.00000100000050002909,936:0.12272755347365264800):0.00000100000050002909[21]):0.05998240640822184722[34],975:0.12499783067904017553):0.13731873449765347184[64]):0.23151745116724425921[72],((974:0.15052280944110021932,(1032:0.11736572115437361730,1077:0.05817988985251619505):0.12654316080698868596[79]):0.27488317800056483176[46],((((((928:0.11103376605737329264,(927:0.00000100000050002909,926:0.00000100000050002909):0.00000100000050002909[82]):0.33561292295122857610[90],(((((972:0.00000100000050002909,971:0.00000100000050002909):0.00000100000050002909[37],970:0.00000100000050002909):0.00000100000050002909[53],(1048:0.00000100000050002909,1047:0.00000100000050002909):0.24414775793676130045[98]):0.05704617086424312172[63],((943:0.00000100000050002909,939:0.00000100000050002909):0.00000100000050002909[27],940:0.00000100000050002909):0.00000100000050002909[54]):0.67954746165464663399[97],(((((898:0.00000100000050002909,(899:0.00000100000050002909,900:0.00000100000050002909):0.00000100000050002909[39]):0.00000100000050002909[66],((901:0.00000100000050002909,903:0.00000100000050002909):0.00000100000050002909[40],902:0.00000100000050002909):0.12200300259474965159[87]):0.10581059583686490411[82],((((976:0.00000100000050002909,979:0.00000100000050002909):0.00000100000050002909[31],978:0.00000100000050002909):0.00000100000050002909[90],(((969:0.00000100000050002909,(963:0.00000100000050002909,973:0.00000100000050002909):0.00000100000050002909[40]):0.15280755556927586025[96],(1087:0.00000100000050002909,(1082:0.00000100000050002909,1081:0.00000100000050002909):0.00000100000050002909[33]):0.09657399979678067681[91]):0.00000100000050002909[25],((1029:0.00000100000050002909,(1022:0.00000100000050002909,1027:0.00000100000050002909):0.00000100000050002909[34]):0.48346073503388059533[100],((((((1010:0.00000100000050002909,(1011:0.00000100000050002909,1021:0.00000100000050002909):0.00000100000050002909[30]):0.00000100000050002909[77],1136:0.32875624336906261735):0.26920458309041112033[84],((1017:0.00000100000050002909,(1019:0.00000100000050002909,1018:0.00000100000050002909):0.00000100000050002909[34]):0.22426721322301804151[99],((((1142:0.00000100000050002909,(1143:0.00000100000050002909,1144:0.00000100000050002909):0.00000100000050002909[37]):0.28839965016354363048[98],((1162:0.00000100000050002909,(1163:0.00000100000050002909,1164:0.00000100000050002909):0.00000100000050002909[31]):0.00000100000050002909[71],(1156:0.00000100000050002909,(1154:0.00000100000050002909,1155:0.00000100000050002909):0.00000100000050002909[34]):0.04475220133205132927[78]):0.00000100000050002909[69]):0.24901061433007354307[38],(991:0.00000100000050002909,(998:0.00000100000050002909,989:0.00000100000050002909):0.00000100000050002909[27]):0.26834334758130273801[99]):0.10004836275564123194[17],(980:0.00000100000050002909,(985:0.00000100000050002909,984:0.00000100000050002909):0.00000100000050002909[25]):0.08237890253899737836[83]):0.05465815596455431136[8]):0.24023955375373098886[38]):0.20087406938700694270[59],((1131:1.69530221479551546082,(((1116:0.11942895487430886525,1114:0.01737366012677321256):0.65984746289904516736[97],((1016:0.00000100000050002909,(1012:0.00000100000050002909,1015:0.00000100000050002909):0.00000100000050002909[29]):0.09167224852871413976[91],(995:0.00000100000050002909,(997:0.00000100000050002909,1000:0.00000100000050002909):0.00000100000050002909[33]):0.19105458795985502674[97]):0.41253025881718158319[86]):0.15064008258733330159[50],(((1099:0.04208867528106567668,(1148:0.00000100000050002909,(1150:0.00000100000050002909,(1149:0.00000100000050002909,(1146:0.00000100000050002909,1147:0.00000100000050002909):0.00000100000050002909[16]):0.00000100000050002909[5]):0.00000100000050002909[9]):0.00000100000050002909[30]):0.10737784768371122501[79],((1125:0.00000100000050002909,(1122:0.00000100000050002909,1134:0.00000100000050002909):0.00000100000050002909[29]):0.32698344235613535647[99],(1138:0.00000100000050002909,(1139:0.00000100000050002909,1137:0.00000100000050002909):0.00000100000050002909[39]):0.07705466336569642694[91]):0.19447768640544896290[72]):0.19452548030215929820[61],((982:0.00000100000050002909,(981:0.00000100000050002909,983:0.00000100000050002909):0.00000100000050002909[34]):0.44375393422389908249[99],((1014:0.00000100000050002909,(1009:0.00000100000050002909,1013:0.00000100000050002909):0.00000100000050002909[38]):0.10892812404036215923[91],(1035:0.00000100000050002909,(1033:0.00000100000050002909,1034:0.00000100000050002909):0.00000100000050002909[37]):0.11892436848258147730[90]):0.13221341128275579391[76]):0.51413806424212737944[82]):0.13486288604517920886[41]):0.12022086866592698873[30]):0.64115342486758775120[75],(((((1101:0.04358941743278145486,((1080:0.00000100000050002909,1089:0.00000100000050002909):0.00000100000050002909[12],1091:0.00000100000050002909):0.00000100000050002909[18]):0.00000100000050002909[31],1135:0.04347775075494197949):0.08920337479231872646[85],(1157:0.04354143548049674989,(1102:0.00000100000050002909,1097:0.00000100000050002909):0.00000100000050002909[39]):0.00000100000050002909[25]):0.04336300115126982130[50],1073:0.00000100000050002909):0.56284727663335654135[94],((1106:0.00000100000050002909,(1041:0.00000100000050002909,1105:0.00000100000050002909):0.00000100000050002909[32]):0.21849022933023701243[97],(((1083:0.00000100000050002909,1085:0.00000100000050002909):0.00000100000050002909[39],1084:0.00000100000050002909):0.00000100000050002909[68],((1072:0.00270797332166318981,1067:0.04475758707060344815):0.04670638404602531907[91],((1152:0.00000100000050002909,1117:0.00000100000050002909):0.08735281450918304380[95],(1132:0.00000100000050002909,(1120:0.00000100000050002909,1115:0.00000100000050002909):0.00000100000050002909[18]):0.00000100000050002909[63]):0.35176284730736634421[94]):0.09839634671158040136[60]):0.37601729549914619799[78]):0.31354086429133221081[68]):0.29412955185204792130[79]):0.27773598238301450136[24]):0.00000100000050002909[6],(1094:0.33392246046763462974,(1068:0.00000100000050002909,(1069:0.00000100000050002909,1070:0.00000100000050002909):0.00000100000050002909[33]):0.17192116067821192060[100]):0.25489315905044768185[68]):0.20869689295111010230[15],((1107:0.04788393623299520147,(1076:0.00000100000050002909,1074:0.00000100000050002909):0.00000100000050002909[69]):0.27840923303868120309[100],(1123:0.00000100000050002909,(1124:0.00000100000050002909,1126:0.00000100000050002909):0.00000100000050002909[36]):0.08023678751232857231[91]):0.05978450098425942133[48]):0.14303920301931821735[13]):0.06430985336596987956[10]):0.29165098824786012122[29]):5.58951285553389531913[98],(897:0.00000100000050002909,(895:0.00000100000050002909,896:0.00000100000050002909):0.00000100000050002909[32]):0.00000100000050002909[91]):0.28600703472810945494[20]):0.23182826141225884586[20],(913:0.00000100000050002909,(914:0.00000100000050002909,912:0.00000100000050002909):0.00000100000050002909[32]):0.15583564221274864847[97]):0.37493548740900789484[19],(929:0.00000100000050002909,(944:0.06172889300925030187,935:0.00000100000050002909):0.06169262073617092640[57]):0.46713746066191030870[97]):0.12346378262580003093[17]):0.34116689197030319880[19]):1.65995361910620875534[32],1008:0.00000100000050002909):0.06109278599358636958[12],(((992:0.00000100000050002909,(1003:0.00000100000050002909,(1023:0.12213236295927314135,(1066:0.05954098898312321086,((1128:0.12110208466565458574,(1006:0.00000100000050002909,1026:0.00000100000050002909):0.00000100000050002909[82]):0.40398094061226919038[91],1031:0.04805143739498549810):0.14118055965254047712[25]):0.00000100000050002909[2]):0.00000100000050002909[1]):0.00000100000050002909[0]):0.00000100000050002909[0],1001:0.00000100000050002909):0.00000100000050002909[0],967:0.00000100000050002909):0.00000100000050002909[2]):0.00000100000050002909[0],999:0.00000100000050002909):0.37700882382663186698[5],(1096:0.05469124437558421647,1042:0.14883040827732146871):0.29877987905573372140[95]):0.11747751275724872821[4]):0.46164828212236819205[14]):1.06569435966097003643[11]):1.91928234786718432403[59],(((1112:0.11092877030857893617,1113:0.00000100000050002909):4.45144721923783137640[100],(1127:0.00000100000050002909,(1119:0.00000100000050002909,1121:0.00000100000050002909):0.00000100000050002909[35]):2.02250881870524201744[99]):1.19608627614121476590[29],(((858:0.00000100000050002909,(850:0.05089951955797234612,860:0.00000100000050002909):0.05067338182762533977[62]):1.58040327454842843835[97],(((852:0.00000100000050002909,(854:0.00000100000050002909,856:0.00000100000050002909):0.00000100000050002909[31]):0.91623444721162106141[100],(839:0.00000100000050002909,(846:0.00000100000050002909,848:0.05524741721879628670):0.05540356326452991476[64]):0.26419098026308740490[87]):0.92127671275863753930[83],((1039:0.00000100000050002909,(1062:0.00000100000050002909,(((((1058:0.00000100000050002909,1057:0.00000100000050002909):0.05038056270925146685[62],(1056:0.02072226640255154032,((1053:0.00000100000050002909,(1100:0.09943180651955159377,((1050:0.05140812169113519181,(1051:0.05002247453707328595,(1036:0.00000100000050002909,(1059:0.04949951740785304283,(1038:0.00000100000050002909,(1025:0.00000100000050002909,1024:0.00000100000050002909):0.00000100000050002909[80]):0.00000100000050002909[18]):0.00000100000050002909[1]):0.00000100000050002909[3]):0.00000100000050002909[5]):0.00000100000050002909[2],1043:0.04989994220141180659):0.00000100000050002909[9]):0.06857600798848728640[36]):0.00000100000050002909[6],1054:0.00000100000050002909):0.04309567678621124137[17]):0.07075810817112410112[34]):0.00000100000050002909[7],1071:0.05031017054267898636):0.00000100000050002909[2],1065:0.00000100000050002909):0.00000100000050002909[4],1061:0.00000100000050002909):0.00000100000050002909[3]):0.00000100000050002909[10]):0.30560287588157308836[68],(((1060:0.00000100000050002909,(1064:0.00000100000050002909,1063:0.00000100000050002909):0.00000100000050002909[34]):0.23875958644102501793[98],(1118:0.05539213796672884382,(1129:0.00000100000050002909,1130:0.00000100000050002909):0.00000100000050002909[71]):0.20921414160694393192[91]):1.73728764211137276519[91],(((1159:0.11363787623273108318,(1145:0.00000100000050002909,1141:0.00000100000050002909):0.00000100000050002909[90]):0.18149547338768476368[80],1151:0.00000100000050002909):0.00000100000050002909[15],((1133:0.05651523815061190031,((((1161:0.00000100000050002909,1168:0.00000100000050002909):0.00000100000050002909[10],1165:0.00000100000050002909):0.00000100000050002909[2],1167:0.00000100000050002909):0.00000100000050002909[3],((1166:0.00000100000050002909,1169:0.00000100000050002909):0.00000100000050002909[10],1170:0.00000100000050002909):0.00000100000050002909[3]):0.00000100000050002909[17]):0.00000100000050002909[20],1160:0.11386217001884024747):0.05660682179151465404[47]):0.22922857903824400694[63]):0.11779199983133233076[9]):0.91052245629110695191[37]):0.32048529021038169029[44]):1.13659360850466062409[53],(873:0.00000100000050002909,(875:0.00000100000050002909,871:0.00000100000050002909):0.00000100000050002909[37]):0.62563549502816240278[98]):2.16669675172687004050[66]):0.96493104592278067244[20]):0.98634031545451950063[27]):1.07415456408656884157[22],((867:0.00000100000050002909,(865:0.00000100000050002909,((880:0.00000100000050002909,878:0.00000100000050002909):0.00000100000050002909[38],(882:0.00000100000050002909,863:0.00000100000050002909):0.00000100000050002909[2]):0.00000100000050002909[3]):0.00000100000050002909[2]):2.71225137558395834603[100],((25:0.00000100000050002909,75:0.00000100000050002909):0.00000100000050002909[70],11:0.05262513891214794237):3.41748261450867074629[99]):0.30423031456874183309[50]):1.29921997073860540084[21]):0.00000100000050002909[1]):0.64882062105216664616[7]):0.28985188082964008505[0],(95:0.04544326328670056370,(13:0.00000100000050002909,45:0.00000100000050002909):0.06829513026071420967[89]):1.68885904310710377452[95]):0.16392585825091962604[1],(((583:0.00000100000050002909,(581:0.00000100000050002909,(721:0.26922352065742061189,(659:0.12155342391959314541,(641:0.56736697422073645303,679:0.00000100000050002909):0.00000100000050002909[25]):0.19001636832672660904[51]):0.11042613788920382922[44]):0.36920360237999355624[55]):1.08791290290660191964[55],(((((((479:0.10601551316124355195,(469:0.00000100000050002909,463:0.00000100000050002909):0.01443271521428371625[88]):0.53481707029315095347[92],((((99:0.05650228625006854799,(83:0.00000100000050002909,97:0.00000100000050002909):0.00000100000050002909[74]):0.73609072468570713177[90],((1090:0.10044522647411160965,(1040:0.00000100000050002909,1045:0.00000100000050002909):0.00000100000050002909[88]):3.91533999726192760704[100],(61:0.00000100000050002909,(63:0.00000100000050002909,59:0.00000100000050002909):0.00000100000050002909[23]):0.00000100000050002909[92]):0.25012015701384171518[9]):0.49977958382154841210[12],(323:0.06215924345476504798,(197:0.00000100000050002909,195:0.00000100000050002909):0.00000100000050002909[65]):0.47569918587802656473[97]):0.17409168278606590441[6],((439:0.06907946903735025235,((261:0.06498190750026341944,(365:0.06807298422278372507,317:0.06599915028904300429):0.00000100000050002909[11]):0.06718227204144872067[44],((337:0.00000100000050002909,265:0.00000100000050002909):0.12099853041441925583[85],(341:0.06888946897968978300,489:0.00000100000050002909):0.03835163761827255213[69]):0.04738196471024531259[43]):0.00000100000050002909[5]):0.21235690623439801294[72],((67:0.00000100000050002909,71:0.00000100000050002909):0.00000100000050002909[26],69:0.00000100000050002909):0.00000100000050002909[61]):0.13135388265704600608[61]):0.04087193281775854808[0]):0.46404393167909768758[8],((116:0.00000100000050002909,(263:0.00000100000050002909,118:0.00000100000050002909):0.00000100000050002909[28]):0.00000100000050002909[84],(((120:0.00000100000050002909,112:0.00000100000050002909):0.00000100000050002909[32],108:0.00000100000050002909):0.23112542716935097209[87],((251:0.00000100000050002909,(243:0.00000100000050002909,247:0.00000100000050002909):0.00000100000050002909[26]):0.09360038768445720636[91],(521:0.06190907742273617231,(467:0.00000100000050002909,541:0.00000100000050002909):0.00000100000050002909[68]):0.25062552516390995683[93]):0.31357480588336222871[66]):0.42036043444848281148[46]):1.37008763999056815130[72]):0.20176794740197545597[2],(((((685:0.00000100000050002909,(727:0.00000100000050002909,719:0.00000100000050002909):0.05601576834545285433[70]):0.05643073026611360177[75],((219:0.00000100000050002909,217:0.00000100000050002909):0.24875874593336638751[99],(((533:0.00000100000050002909,(531:0.00000100000050002909,529:0.00000100000050002909):0.00000100000050002909[36]):0.47865374820844053261[99],((539:0.00000100000050002909,(507:0.00000100000050002909,511:0.00000100000050002909):0.00000100000050002909[31]):1.04357984590723895657[100],(319:0.00000100000050002909,(333:0.00000100000050002909,329:0.00000100000050002909):0.00000100000050002909[35]):0.00000100000050002909[81]):0.09303886047935602810[19]):0.32036918067360298235[27],(585:0.00000100000050002909,(587:0.00000100000050002909,589:0.00000100000050002909):0.00000100000050002909[45]):0.34836379049030202770[94]):0.26117896338211771257[14]):0.19407325529108990225[12]):0.34889870920204885119[35],((148:0.00000100000050002909,(156:0.00000100000050002909,152:0.00000100000050002909):0.00000100000050002909[37]):0.11958536915275271018[87],(((245:0.00000100000050002909,(203:0.00000100000050002909,255:0.00000100000050002909):0.00000100000050002909[34]):0.44700637214434096878[99],(241:0.00000100000050002909,(201:0.00000100000050002909,215:0.00000100000050002909):0.05739751169361192312[72]):0.05770492275064394855[73]):0.07175365341529707508[48],(((831:0.23193446475206883073,(87:0.00000100000050002909,(89:0.00000100000050002909,85:0.00000100000050002909):0.00000100000050002909[31]):0.00000100000050002909[66]):0.00000100000050002909[55],((((((309:0.00000100000050002909,(305:0.00000100000050002909,313:0.00000100000050002909):0.00000100000050002909[30]):0.29519413947397837861[91],(179:0.00000100000050002909,(183:0.00000100000050002909,189:0.00000100000050002909):0.00000100000050002909[27]):0.00000100000050002909[71]):0.01721584498988142087[21],(((377:0.00000100000050002909,(441:0.00000100000050002909,311:0.00000100000050002909):0.05475039013247254976[69]):0.55429920301439561392[85],(893:0.05287672683076610064,(549:0.00000100000050002909,371:0.00000100000050002909):0.00000100000050002909[60]):0.29645175718711730406[90]):0.27829243182719842764[33],((128:0.00000100000050002909,(134:0.00000100000050002909,126:0.00000100000050002909):0.00000100000050002909[34]):0.23405114128424103770[97],((104:0.00000100000050002909,106:0.00000100000050002909):0.00000100000050002909[61],124:0.05469288430040554483):0.05302554044137717387[82]):0.15842822068412132364[77]):0.11464805283627876875[9]):0.10729867701371910427[7],(471:0.00000100000050002909,(473:0.00000100000050002909,477:0.00000100000050002909):0.00000100000050002909[37]):0.53906679975420601636[100]):0.21388579095883561432[5],(347:0.00000100000050002909,(571:0.06057526936502085485,407:0.00000100000050002909):0.05790380257590083124[38]):0.60246632859188820053[88]):0.01332083612956295321[17],(((339:0.00000100000050002909,537:0.00000100000050002909):0.41556742027201581946[100],((383:0.10908931774040220297,(345:0.05393629196184757113,(359:0.11052319504605850886,(503:0.05390703765595913910,427:0.00000100000050002909):0.05435705786119772454[65]):0.00000100000050002909[23]):0.12826367986728529069[85]):0.16512432441097607549[76],(559:0.00000100000050002909,(551:0.00000100000050002909,553:0.00000100000050002909):0.00000100000050002909[28]):0.00000100000050002909[59]):0.49486740769861198297[86]):0.28205356968034911436[51],((((((((413:0.05805726203066433055,269:0.00000100000050002909):0.27043798160165660738[89],(158:0.00000100000050002909,(166:0.00000100000050002909,160:0.00000100000050002909):0.00000100000050002909[33]):0.25970117194191433274[94]):0.15420070608896963016[34],((431:0.00000100000050002909,(433:0.00000100000050002909,429:0.00000100000050002909):0.00000100000050002909[32]):0.64477674970268450405[99],((327:0.00000100000050002909,(321:0.00000100000050002909,325:0.00000100000050002909):0.00000100000050002909[29]):0.57366839899475752240[100],(((((755:0.00000100000050002909,749:0.00000100000050002909):0.00000100000050002909[33],753:0.00000100000050002909):0.00000100000050002909[75],((737:0.00000100000050002909,761:0.00000100000050002909):0.00000100000050002909[39],759:0.00000100000050002909):0.30031084147438003029[87]):0.06096796223976465312[32],(((904:0.00000100000050002909,(767:0.00000100000050002909,763:0.00000100000050002909):0.00000100000050002909[33]):0.27125007225117020448[97],(781:0.47396560071964805028,(833:0.05540753984996153736,(819:0.05493002994194303573,829:0.05576175114762331464):0.00000100000050002909[31]):0.28686788413731656444[76]):2.11661018303717707312[92]):0.00000100000050002909[1],(795:0.00000100000050002909,(773:0.00000100000050002909,731:0.00000100000050002909):0.00000100000050002909[33]):0.60304004602855720840[99]):0.09856083227433731775[0]):0.11717985801993319184[3],(((777:0.05694686726005179778,(729:0.00000100000050002909,709:0.00000100000050002909):0.00000100000050002909[66]):0.18242862656399908006[81],(((894:0.05330062613558739920,(705:0.05304103791031913179,697:0.00000100000050002909):0.00000100000050002909[48]):0.06842536446539929096[67],((739:0.05471269323134916873,(747:0.00000100000050002909,745:0.05622027819995221304):0.00000100000050002909[39]):0.47087626207623456409[98],(805:0.00000100000050002909,(807:0.05226057803480346764,(799:0.00000100000050002909,((813:0.05186656149777488234,803:0.00000100000050002909):0.00000100000050002909[57],(797:0.22727366479827570966,785:0.00000100000050002909):0.05785898714887844491[48]):0.28302378558461521729[98]):0.00000100000050002909[8]):0.05104847479547282296[40]):0.40450657530237521531[94]):0.45464376209276063934[55]):0.21738805682697717736[12],(725:0.12628437906425343806,(743:0.00000100000050002909,751:0.11702011694107795903):0.11897764939759991609[76]):0.06456027778101074144[75]):0.60450678925311107648[29]):0.20385736642307086819[4],(789:0.00000100000050002909,(787:0.00000100000050002909,791:0.00000100000050002909):0.00000100000050002909[42]):0.27354689711540908226[94]):0.00741160240443454466[5]):0.36693487506313382518[16]):0.31840773451067344579[2]):0.10919465712446624339[1]):0.18265715841038107636[0],((307:0.13356580533705461611,351:0.04150803220559245305):0.61772215900767069030[94],(((((449:0.79377178027411143812,((((293:0.06360175072183135714,(237:0.19362217400641365539,(331:0.06046764898871205551,(845:0.00000100000050002909,199:0.00000100000050002909):0.05814192763007148407[81]):0.00000100000050002909[33]):0.06300424280655286813[36]):0.00000100000050002909[11],(((187:0.00000100000050002909,110:0.00000100000050002909):0.00000100000050002909[17],81:0.00000100000050002909):0.00000100000050002909[3],185:0.00000100000050002909):0.00000100000050002909[18]):0.00000100000050002909[30],114:0.12560385110921851171):0.17014175932962957716[54],((525:0.00000100000050002909,(519:0.00000100000050002909,517:0.00000100000050002909):0.00000100000050002909[33]):0.23554852329438466518[94],(395:0.00000100000050002909,(385:0.00000100000050002909,451:0.00000100000050002909):0.00000100000050002909[33]):0.28399234697313041620[97]):0.08945175925835356645[42]):0.06770163073021776001[26]):0.02257304081126340969[7],(691:0.05262077248617339637,(((((717:0.00000100000050002909,(((515:0.05254551376813593883,447:0.00000100000050002909):0.05217784054441557129[47],543:0.05278555432297880878):0.00000100000050002909[1],599:0.00000100000050002909):0.00000100000050002909[0]):0.00000100000050002909[0],635:0.00000100000050002909):0.00000100000050002909[0],((579:0.10243503340899097476,423:0.21398536106466453655):0.01218077477464259324[59],629:0.05304998147021475902):0.00000100000050002909[11]):0.00000100000050002909[4],((483:0.05246690577285837570,(605:0.00000100000050002909,623:0.00000100000050002909):0.00000100000050002909[45]):0.00000100000050002909[41],577:0.10754530837525613784):0.05371101364594600691[54]):0.05210892478882404172[33],(619:0.00000100000050002909,633:0.00000100000050002909):0.00000100000050002909[48]):0.00000100000050002909[10]):0.56823925440786127172[81]):0.22840441616682072290[25],((55:0.04572026179909855631,(205:0.26895844805285418211,57:0.00000100000050002909):0.01424635294247158374[44]):0.05504585436086101985[22],(53:0.00000100000050002909,(229:0.00000100000050002909,51:0.00000100000050002909):0.00000100000050002909[18]):0.00000100000050002909[32]):0.11910918098500532236[36]):0.05991820920092059966[9],((435:0.90567434682180103511,73:0.00000100000050002909):0.05327256092754834721[9],(79:0.07099873905262064910,65:0.00000100000050002909):0.00000100000050002909[46]):0.25998908724573382978[12]):0.21202995609266298005[8],(((((675:0.00000100000050002909,(677:0.00000100000050002909,673:0.00000100000050002909):0.00000100000050002909[32]):0.09665214535461567891[90],((399:0.00000100000050002909,(403:0.00000100000050002909,397:0.00000100000050002909):0.00000100000050002909[26]):0.11068696726010618381[81],(653:0.00000100000050002909,(651:0.00000100000050002909,657:0.00000100000050002909):0.00000100000050002909[37]):0.05885924878277676298[83]):0.06265337421374995996[38]):0.13961239742068717873[44],((162:0.00000100000050002909,164:0.00000100000050002909):0.00000100000050002909[29],168:0.00000100000050002909):0.17019044506808550521[90]):0.03486719871306959845[17],((367:0.00000100000050002909,233:0.00000100000050002909):0.00000100000050002909[39],363:0.00000100000050002909):0.00000100000050002909[76]):0.64385423567423694102[85],(((561:0.00000100000050002909,(567:0.00000100000050002909,565:0.00000100000050002909):0.00000100000050002909[37]):0.78914991151695179639[100],((((((142:0.00000100000050002909,140:0.00000100000050002909):0.00000100000050002909[71],170:0.00000100000050002909):0.31556220144755237067[99],(287:0.05599216839001842916,(299:0.00000100000050002909,303:0.00000100000050002909):0.00000100000050002909[62]):0.22193752321159182506[80]):0.02176608344247315044[33],((231:0.00000100000050002909,227:0.00000100000050002909):0.00000100000050002909[89],815:0.00000100000050002909):0.14192473448011752590[83]):0.18997817823527263226[48],(((513:0.00000100000050002909,((((501:0.06356504974291643517,485:0.00000100000050002909):0.11418277775799753893[40],(((905:0.11619761817619340960,(597:0.00000100000050002909,(((445:0.00000100000050002909,465:0.00000100000050002909):0.00000100000050002909[17],(437:0.00000100000050002909,421:0.00000100000050002909):0.00000100000050002909[4]):0.00000100000050002909[0],387:0.00000100000050002909):0.00000100000050002909[2]):0.00000100000050002909[16]):0.00000100000050002909[15],443:0.11541223724115245997):0.02492458514607834297[47],((((((713:0.00000100000050002909,711:0.00000100000050002909):0.00000100000050002909[31],723:0.00000100000050002909):0.79998305003493030974[100],919:0.17686140946535022778):0.00000100000050002909[21],611:0.11640769713102180893):0.00000100000050002909[2],415:0.00000100000050002909):0.00000100000050002909[7],((475:0.05959673991756792716,455:0.00000100000050002909):0.05863686735134451822[56],(557:0.00000100000050002909,563:0.00000100000050002909):0.06053563101994309525[65]):0.05798082226912940063[21]):0.09507047028603850258[15]):0.11170686114186996474[22]):0.06407576274348057710[5],715:0.00000100000050002909):0.00000100000050002909[4],509:0.00000100000050002909):0.00000100000050002909[2]):0.29383726821336209056[51],(((277:0.00000100000050002909,(669:0.11073236803854953625,667:0.00000100000050002909):0.05490627446962433045[71]):0.29627329915158889806[96],(((555:0.04914951618785800419,(703:0.00000100000050002909,707:0.12645208546350969470):0.12721797477715893199[89]):0.86569057384840453206[95],343:0.00000100000050002909):0.05529296812842994513[18],(379:0.00000100000050002909,401:0.00000100000050002909):0.00000100000050002909[45]):0.05579617204366133648[12]):0.05890932107583016220[12],(285:0.00000100000050002909,289:0.00000100000050002909):0.06220202609017976697[91]):0.18009810351943947304[25]):0.07489420932508153439[33],((689:0.00000100000050002909,663:0.00000100000050002909):0.00000100000050002909[29],661:0.00000100000050002909):0.00000100000050002909[59]):0.29198254145669233495[41]):0.18449126613226682347[16],((((491:0.00000100000050002909,523:0.00000100000050002909):0.00000100000050002909[36],497:0.00000100000050002909):0.17508923360248263013[89],(487:0.00000100000050002909,(493:0.00000100000050002909,495:0.00000100000050002909):0.00000100000050002909[37]):0.06673027127761657629[70]):0.00000100000050002909[36],(((693:0.05540855236882000212,(687:0.00000100000050002909,((607:0.00000100000050002909,625:0.00000100000050002909):0.00000100000050002909[41],627:0.00000100000050002909):0.00000100000050002909[12]):0.00000100000050002909[35]):0.00000100000050002909[21],645:0.05511894164332217100):0.05429105204876353424[59],(((681:0.00000100000050002909,601:0.00000100000050002909):0.00000100000050002909[20],603:0.00000100000050002909):0.00000100000050002909[12],613:0.00000100000050002909):0.00000100000050002909[49]):0.32652863687699357209[96]):0.40051968500839674192[73]):0.00000100000050002909[3]):0.43904438693419711726[38],(((637:0.00000100000050002909,643:0.00000100000050002909):0.00000100000050002909[36],817:0.00000100000050002909):0.22600949383388360681[96],(((((733:0.00000100000050002909,783:0.00000100000050002909):0.00000100000050002909[37],735:0.00000100000050002909):0.52037908324120163428[99],615:0.00000100000050002909):0.05853568304852043575[42],(593:0.00000100000050002909,591:0.00000100000050002909):0.00000100000050002909[68]):0.16482246453649304629[50],((575:0.00000100000050002909,573:0.00000100000050002909):0.00000100000050002909[88],741:0.13531499890967907396):0.09305269479465648474[71]):0.00000100000050002909[8]):0.58689063176082134632[98]):0.15481000484075552182[11]):0.07369351022582146249[0]):0.00000100000050002909[0]):0.00000100000050002909[0]):0.26784475502931576196[1],((175:0.01120577625997217983,(569:0.12157447963858493412,193:0.00000100000050002909):0.10822511477956560377[84]):0.55681525527956809984[96],((((249:0.00000100000050002909,253:0.00000100000050002909):0.05357148987488486586[70],((213:0.05408753923088713972,177:0.05421110869913456365):0.00000100000050002909[5],191:0.00000100000050002909):0.00000100000050002909[32]):0.05639694321039286778[50],((361:0.00000100000050002909,419:0.00000100000050002909):0.00000100000050002909[27],417:0.00000100000050002909):0.10660043483165075606[93]):0.17760566955067200179[79],(((((481:0.05261195885926103766,535:0.16250037221639401785):0.00000100000050002909[12],((373:0.00000100000050002909,((459:0.00000100000050002909,(545:0.00000100000050002909,((457:0.00000100000050002909,(425:0.00000100000050002909,(391:0.00000100000050002909,355:0.00000100000050002909):0.00000100000050002909[8]):0.00000100000050002909[0]):0.00000100000050002909[0],393:0.00000100000050002909):0.00000100000050002909[0]):0.00000100000050002909[0]):0.00000100000050002909[0],405:0.00000100000050002909):0.00000100000050002909[0]):0.00000100000050002909[17],(621:0.10834871997715513070,453:0.05262026376989923510):0.00000100000050002909[4]):0.00000100000050002909[3]):0.05123552447596629866[21],461:0.06345923600482634985):0.00000100000050002909[1],381:0.04649780355280836580):0.12924900945053721668[63],((655:0.00000100000050002909,609:0.00000100000050002909):0.05584134589552029043[52],595:0.00000100000050002909):0.25377242784043063661[65]):0.14213757497128037821[34]):0.08692588969150324973[24]):0.10449071859474119706[27]):0.21899541508112033150[3],((((95:0.00000100000050002909,(((357:0.05505385212686188939,(271:0.00000100000050002909,389:0.05496241239316190796):0.00000100000050002909[40]):0.11190075202132224175[73],((297:0.00000100000050002909,301:0.00000100000050002909):0.00000100000050002909[27],295:0.00000100000050002909):0.05589001223266951146[62]):0.05681593884654363713[45],((375:0.05742217094994947479,(349:0.00000100000050002909,353:0.00000100000050002909):0.00000100000050002909[73]):0.36536577165101374876[98],(291:0.05863623224836908565,(671:0.00000100000050002909,257:0.00000100000050002909):0.00000100000050002909[54]):0.00000100000050002909[50]):0.06275064834828468496[45]):0.00000100000050002909[8]):0.00000100000050002909[3],93:0.00000100000050002909):0.00000100000050002909[6],122:0.00000100000050002909):0.00000100000050002909[24],((273:0.00000100000050002909,279:0.00000100000050002909):0.00000100000050002909[27],275:0.00000100000050002909):0.12810484833988214359[79]):0.81845428393303898407[94]):0.48512406491098264416[11],((((315:0.00000100000050002909,259:0.05574278221925687421):0.17422341081587336409[86],(369:0.11241358008345482544,(411:0.05575258614608432500,281:0.00000100000050002909):0.00000100000050002909[37]):0.11463482274022115948[49]):0.11314602428614843610[44],(283:0.05392784216190755348,527:0.18844896956299195256):0.31673468709636071194[84]):0.00000100000050002909[12],((211:0.00000100000050002909,209:0.00000100000050002909):0.00000100000050002909[42],207:0.00000100000050002909):0.00000100000050002909[74]):0.31356545066100266483[52]):0.17845696386283113610[9],(647:0.00000100000050002909,(631:0.00000100000050002909,639:0.00000100000050002909):0.05877586989971919640[98]):0.57861527533184642369[95]):0.10229257187675662444[7]):0.56356599803507090307[17]):0.11179833684932204141[3]):0.67580601911117765823[16],(((771:0.05773747418472442022,(701:0.00000100000050002909,699:0.00000100000050002909):0.00000100000050002909[69]):0.34058669016323317447[92],((505:0.00000100000050002909,499:0.00000100000050002909):0.00000100000050002909[31],547:0.00000100000050002909):0.11585340894789233901[92]):0.02030660659675864038[50],((130:0.05613494706116376604,(136:0.00000100000050002909,138:0.00000100000050002909):0.00000100000050002909[73]):0.16842520915470446385[81],((225:0.00000100000050002909,223:0.00000100000050002909):0.00000100000050002909[30],221:0.00000100000050002909):0.00000100000050002909[73]):0.16572844126294128397[55]):1.10287373334426863636[82]):0.44644999899944121102[12]):0.13991308894311746402[9]):0.79714873366151106637[12]):0.71618056058530477070[17],((811:0.00000100000050002909,809:0.00000100000050002909):0.35210798893417627475[99],(825:0.05289863448372322807,(821:0.00000100000050002909,823:0.00000100000050002909):0.00000100000050002909[65]):0.19129694159392202080[94]):0.54977464559231192798[69]):0.64767413606555890304[15],(235:0.97948523038709800481,((869:0.17224122270986241823,(103:0.00000100000050002909,174:0.02790314485088605384):0.00000100000050002909[81]):5.51104600909322961400[100],((((695:0.05501948220333255368,801:0.11648006230057783572):0.03414058824818246018[69],827:0.45860871441325634645):0.02819004195300721036[46],((665:0.00000100000050002909,683:0.00000100000050002909):0.00000100000050002909[21],649:0.00000100000050002909):0.00000100000050002909[20]):0.00000100000050002909[12],617:0.05621419766209090341):0.71894441442176593160[96]):0.42317398568713060492[19]):0.35391935085340503475[20]):0.06969725037985713412[0]):0.52369459076454627500[3],(((837:0.00000100000050002909,835:0.00000100000050002909):0.00000100000050002909[27],841:0.00000100000050002909):2.25252122729481785157[100],((775:0.00000100000050002909,(765:0.05313749891636626588,793:0.00000100000050002909):0.10653726572610980328[84]):1.86385957557822434794[94],(959:0.59847352998722525008,843:0.19394964865981614843):1.59110242027459780623[94]):0.64144977827874216647[26]):0.64290699217881985827[5]):0.00000100000050002909[0],((((409:0.37126658454006472576,91:0.06760261754827305569):0.00000100000050002909[36],335:0.44465020366236596150):0.63018204341073769115[68],((181:0.06567466392864779179,(144:0.00000100000050002909,132:0.00000100000050002909):0.00000100000050002909[49]):0.06385046924276893687[58],(77:0.00000100000050002909,75:0.00000100000050002909):0.00000100000050002909[70]):0.60014612476285933429[91]):0.50584304347419684067[50],((((154:0.00000100000050002909,150:0.00000100000050002909):0.00000100000050002909[36],146:0.00000100000050002909):0.05517853447032388531[70],(239:0.11220630435500930644,267:0.00000100000050002909):0.11496472685567135641[86]):0.99262322719450224451[74],(((22:0.00000100000050002909,16:0.00000100000050002909):0.00000100000050002909[37],19:0.00000100000050002909):0.12080062905710516052[85],((((31:0.00000100000050002909,(25:0.00000100000050002909,28:0.00000100000050002909):0.00000100000050002909[24]):0.18150209392553562360[81],40:0.06241639565854265048):0.04831957928317091172[27],(37:0.00000100000050002909,34:0.00000100000050002909):0.00000100000050002909[71]):0.42197629095843142144[53],(49:0.00000100000050002909,(43:0.00000100000050002909,46:0.00000100000050002909):0.05432059495589530024[64]):0.27715731320593445242[92]):0.02859166507802017587[17]):0.66044952343551721619[45]):0.37438769549693595717[22]):0.34963924338128637981[13]):0.47732761568271525610[0],(((((866:0.00000100000050002909,864:0.00000100000050002909):0.00000100000050002909[11],881:0.00000100000050002909):0.00000100000050002909[1],(862:0.00000100000050002909,879:0.00000100000050002909):0.00000100000050002909[2]):0.00000100000050002909[4],877:0.00000100000050002909):3.03841735416846381312[100],(779:0.05061302888006589951,(757:0.00000100000050002909,769:0.00000100000050002909):0.00000100000050002909[71]):1.84332731894245882565[99]):1.50717512521698981942[25]):0.37021367920654113526[5]):0.61053935660363556348[5],(65:0.00133312907038039461,(15:0.03984329022082782473,968:0.07935560423824199183):0.02533964129645637983[5]):3.80975116302927041545[99]):0.84877957567386119742[7]):0.89817244573994770018[5],(((((((868:0.64616835585597687253,((101:0.19148781646664378431,172:0.00000100000050002909):0.14749384604273657606[78],(102:0.22792694619007694556,173:0.00000100000050002909):0.18017288894057026383[51]):0.00000100000050002909[23]):3.71185170120104457325[96],((994:0.00000100000050002909,996:0.00000100000050002909):0.00000100000050002909[32],993:0.00000100000050002909):0.00000100000050002909[90]):0.50645341737279669925[13],(((987:0.00000100000050002909,990:0.00000100000050002909):0.00000100000050002909[33],988:0.00000100000050002909):0.40088102902822975171[96],(1055:0.00000100000050002909,(1046:0.00000100000050002909,1044:0.00000100000050002909):0.04872356417186209793[64]):0.27934855159360694188[97]):0.10029587466125836070[46]):0.16989702715212132156[7],(1104:0.00000100000050002909,(1110:0.00000100000050002909,1108:0.00000100000050002909):0.09530174288841299080[85]):0.33573246651860094714[85]):2.22917467969914184778[19],((1086:0.05088158011833875810,1052:0.00000100000050002909):0.20352841929123002829[90],1005:0.12589102885762420980):0.74499267724424045323[67]):0.54257671763538728449[5],(1111:0.05517246760531254596,1158:0.00000100000050002909):1.56466991747139161362[99]):0.00000100000050002909[3],(((1078:0.00000100000050002909,1079:0.00000100000050002909):0.00000100000050002909[74],1103:0.00000100000050002909):1.58110311040053730380[99],((1049:0.12609449290457908077,1037:0.18313849167435863885):0.68190635187944781404[84],(((((1140:0.10098173446749406090,(1098:0.04952652297635731088,1075:0.00000100000050002909):0.00000100000050002909[60]):0.06102476523177990941[77],1153:0.31651038203593584441):0.25901836113264647965[77],((1088:0.00000100000050002909,1093:0.00000100000050002909):0.00000100000050002909[36],1092:0.00000100000050002909):0.09246416669694768053[96]):0.76556449185505059951[73],(1002:0.00000100000050002909,(986:0.04452709573641905338,(1020:0.00000100000050002909,1030:0.10090633076501609455):0.15909261010238201495[85]):0.22354808991044908262[51]):0.77815869749321908699[84]):0.46430402897061212597[35],1095:0.39578562258427868459):0.34197342374487776917[35]):0.66417774557716624528[53]):1.17212520216206184109[57]):3.25739168136469325887[47]):0.81451991712100380028[33]):0.92570499569342723500[17]):0.77662593378202848804[3],((35:0.00000100000050002909,38:0.00000100000050002909):0.00000100000050002909[30],41:0.00000100000050002909):0.00000100000050002909[95]):0.45996153562313835117[1],((26:0.00000100000050002909,32:0.00000100000050002909):0.00000100000050002909[33],29:0.00000100000050002909):0.00000100000050002909[80]):0.45400382514837506198[1],((23:0.00000100000050002909,(20:0.00000100000050002909,17:0.00000100000050002909):0.00000100000050002909[32]):0.06954325123369885231[79],977:0.62284905977600046878):0.16164903990100504272[17]):0.17179383356237956648[0],(47:0.00000100000050002909,(44:0.00000100000050002909,50:0.00000100000050002909):0.05704831332401335414[69]):0.19270697022935598386[93]):0.19252476333266194120[0]):0.65607617163212039735[3],((145:0.00000100000050002909,((133:0.06890975709679052208,(78:0.00000100000050002909,76:0.00000100000050002909):0.13115959304668872720[90]):0.05762705184747513726[26],182:0.00000100000050002909):0.06010161721206746382[25]):0.28270983915102743111[77],(((680:0.05793038041725960541,660:0.00000100000050002909):0.06647533833696236960[92],((582:0.14543234943802801906,584:0.22012448550064497854):0.11455577992077653482[74],722:0.08991689623489586281):0.14575457616235812375[54]):0.20907729821612258680[50],642:0.57544093796451212253):0.68659488061303486361[64]):0.59420454358393193228[46]):0.17276548605853342400[2],(((113:0.00000100000050002909,109:0.00000100000050002909):0.00000100000050002909[33],121:0.00000100000050002909):0.34258622466653632088[97],(((542:0.12295942067945823950,(468:0.00000100000050002909,522:0.06021808362510902568):0.00000100000050002909[61]):0.38422803059844162776[98],((252:0.00000100000050002909,248:0.00000100000050002909):0.00000100000050002909[34],244:0.00000100000050002909):0.21768120781953578802[92]):0.15355780318280637387[28],(117:0.00000100000050002909,(264:0.00000100000050002909,119:0.00000100000050002909):0.00000100000050002909[35]):0.11764667381483064068[89]):0.14444316243022786717[35]):0.84158245047773672098[72]):0.24615296438473915908[8]):0.43030866411320878306[4]):0.09337653038443638476[0]):0.33157746420757067130[6]):1.23808380658424987963[37]):0.18579610461879403349[6]):0.46635578978376474035[0],(328:0.00000100000050002909,(322:0.00000100000050002909,326:0.00000100000050002909):0.00000100000050002909[35]):0.38855997618911464198[90]):0.29771160011086195141[6],((930:0.00000100000050002909,(937:0.00000100000050002909,956:0.06243608420247925145):0.06221661770217351561[58]):1.09446164166533166373[98],(538:0.00000100000050002909,((((((632:0.00000100000050002909,648:0.00000100000050002909):0.00000100000050002909[38],640:0.00000100000050002909):0.46843607811119042372[98],((724:0.00000100000050002909,(714:0.00000100000050002909,712:0.00000100000050002909):0.05982504164757623810[65]):1.10083611250559854078[100],360:0.00000100000050002909):0.00000100000050002909[2]):0.06264015936698492937[3],((340:0.06313609597130827311,504:0.06303987253739377905):0.00000100000050002909[10],(428:0.00000100000050002909,346:0.00000100000050002909):0.00000100000050002909[46]):0.00000100000050002909[14]):0.06572931668398586391[4],(552:0.00000100000050002909,(560:0.00000100000050002909,554:0.00000100000050002909):0.00000100000050002909[34]):0.06422883714739126282[78]):0.00000100000050002909[0],384:0.28228054097146504375):0.06459196931165574196[1]):0.19318865085158465345[13]):0.14224683557096773345[6]):0.15742535075675062606[0],((298:0.00000100000050002909,(296:0.00000100000050002909,302:0.00000100000050002909):0.00000100000050002909[39]):0.13089482411342204249[83],(((((((212:0.00000100000050002909,210:0.00000100000050002909):0.00000100000050002909[29],208:0.00000100000050002909):0.08666918681579403871[79],(((((282:0.00000100000050002909,370:0.00000100000050002909):0.00000100000050002909[34],412:0.00000100000050002909):0.24193804818690603509[97],284:0.05690565140692299684):0.00000100000050002909[20],528:0.00000100000050002909):0.00000100000050002909[50],(260:0.04104158137280450314,316:0.07521823464658188019):0.11680044182098650585[83]):0.02894670193028954508[58]):0.53850966429930746671[55],((354:0.00000100000050002909,350:0.00000100000050002909):0.00000100000050002909[89],376:0.11899457790613739150):0.09323491001482807350[48]):0.20364838750277078350[5],(((((123:0.00000100000050002909,94:0.00000100000050002909):0.00000100000050002909[31],96:0.00000100000050002909):0.12879021663297318678[73],(258:0.00000100000050002909,672:0.00000100000050002909):0.00000100000050002909[66]):0.06303368021490603212[24],292:0.00000100000050002909):0.13518796149860359823[40],((280:0.00000100000050002909,274:0.00000100000050002909):0.00000100000050002909[21],276:0.00000100000050002909):0.00000100000050002909[56]):0.00000100000050002909[14]):0.18790099482711850043[2],272:0.00000100000050002909):0.05957129999952803789[0],(390:0.00000100000050002909,358:0.00000100000050002909):0.00000100000050002909[51]):0.05376445677164869152[0]):0.06968966564910596129[5]):0.39086640451722265421[0]):0.00000100000050002909[0],(450:0.82146393232945469354,(294:0.11662273212774315612,(200:0.05680481905573817047,(82:0.05591062874099652497,(332:0.00000100000050002909,(188:0.00000100000050002909,(((238:0.00000100000050002909,115:0.00000100000050002909):0.00000100000050002909[1],186:0.00000100000050002909):0.00000100000050002909[4],111:0.00000100000050002909):0.00000100000050002909[0]):0.00000100000050002909[5]):0.00000100000050002909[24]):0.00000100000050002909[18]):0.00000100000050002909[19]):0.00000100000050002909[48]):0.25651300680293731560[30]):0.00000100000050002909[0]):0.11349480613152472530[0]):0.32670077198970326471[0]):0.18494203926971558571[0]):0.27433820401864988936[15],((54:0.00000100000050002909,(58:0.00000100000050002909,(((52:0.00000100000050002909,230:0.08380009480188151116):0.00000100000050002909[11],56:0.00000100000050002909):0.00000100000050002909[2],206:0.00000100000050002909):0.00000100000050002909[4]):0.00000100000050002909[11]):0.00000100000050002909[57],(74:0.00000100000050002909,(80:0.00000100000050002909,66:0.00000100000050002909):0.05291710760529462487[68]):0.16975418045419243818[54]):0.32716630468628976613[57]):0.59816189091513782827[46],((246:0.00000100000050002909,204:0.00000100000050002909):0.00000100000050002909[37],256:0.00000100000050002909):0.15346356762367058257[95]):0.35380942999983816533[23],202:0.00000100000050002909):0.05891630010521954619[10]):0.50229192134353239929[21],(700:0.00000100000050002909,(772:0.00000100000050002909,702:0.00000100000050002909):0.00000100000050002909[34]):0.41837533614993310804[99]):0.00000100000050002909[10]):0.37091891300777712903[31]):0.24416869372420324513[19],((190:0.00000100000050002909,184:0.00000100000050002909):0.00000100000050002909[28],180:0.00000100000050002909):0.03096980137734221122[81]):0.10201029059586273762[11],(550:0.12581887878972916606,372:0.00000100000050002909):0.40948027591865160391[83]):0.00000100000050002909[4],((312:0.00000100000050002909,(442:0.00000100000050002909,378:0.00000100000050002909):0.06063440122572484603[72]):0.75994664823001556453[99],(832:0.45985518306074146810,(86:0.00000100000050002909,(88:0.00000100000050002909,90:0.00000100000050002909):0.00000100000050002909[26]):0.05573524281274531283[85]):0.06638746498731422363[35]):0.07642234936642104681[17]):0.10586241422230263654[37]):0.06460060250656256275[49]):0.17832332809610382252[95]):0.00000100000050002909[36],310:0.00000100000050002909);
